# Supplementary material for: Establishing a novel inflammatory bowel disease prediction model based on gene markers identified from single nucleotide variants of the intestinal microbiota
Source: Imeta. 2022 Jul 24;1(3):e40. doi: 10.1002/imt2.40 (PMC10989788; doi:10.1002/imt2.40)
Supplement: Supplementary file 1 — Supporting information. [file IMT2-1-e40-s001.xlsx]

## Sheet: Table S1
Table S1. Metadata of samples.
Sample name	Run	spots	bases	spots_with_mates	avgLength	size_MB	Experiment	LibraryName	Group	Group2	LibraryStrategy	LibrarySelection	LibrarySource	LibraryLayout	Platform	Model	BioSample	ScientificName
CD1	SRR6468596	8391626	1674950788	8389691	199	893	SRX3558748	G35127	CD	IBD_Discovery	WGS	RANDOM	METAGENOMIC	PAIRED	ILLUMINA	Illumina HiSeq 2000	SAMN08049707	human gut metagenome
CD2	SRR6468574	7321205	1458681559	7319567	199	783	SRX3558770	G35128	CD	IBD_Discovery	WGS	RANDOM	METAGENOMIC	PAIRED	ILLUMINA	Illumina HiSeq 2000	SAMN08049712	human gut metagenome
CD3	SRR6468640	8875449	1771631634	8873533	199	948	SRX3558704	G35152	CD	IBD_Discovery	WGS	RANDOM	METAGENOMIC	PAIRED	ILLUMINA	Illumina HiSeq 2000	SAMN08049721	human gut metagenome
CD4	SRR6468672	10808466	2149145848	10808392	198	1275	SRX3558892	G36347	CD	IBD_Discovery	WGS	RANDOM	METAGENOMIC	PAIRED	ILLUMINA	Illumina HiSeq 2000	SAMN08049667	human gut metagenome
CD5	SRR6468671	2797771	552916402	2797765	197	325	SRX3558893	G36348	CD	IBD_Discovery	WGS	RANDOM	METAGENOMIC	PAIRED	ILLUMINA	Illumina HiSeq 2000	SAMN08049651	human gut metagenome
CD6	SRR6468502	17099647	3409395277	17099533	199	1998	SRX3558842	G36349	CD	IBD_Discovery	WGS	RANDOM	METAGENOMIC	PAIRED	ILLUMINA	Illumina HiSeq 2000	SAMN08049663	human gut metagenome
CD7	SRR6468676	15391353	3071300142	15391241	199	1798	SRX3558888	G36350	CD	IBD_Discovery	WGS	RANDOM	METAGENOMIC	PAIRED	ILLUMINA	Illumina HiSeq 2000	SAMN08049665	human gut metagenome
CD8	SRR6468603	12224541	2428743700	12224473	198	1429	SRX3558741	G36351	CD	IBD_Discovery	WGS	RANDOM	METAGENOMIC	PAIRED	ILLUMINA	Illumina HiSeq 2000	SAMN08049632	human gut metagenome
CD9	SRR6468623	16910383	3366515504	16910284	199	1999	SRX3558721	G36352	CD	IBD_Discovery	WGS	RANDOM	METAGENOMIC	PAIRED	ILLUMINA	Illumina HiSeq 2000	SAMN08049691	human gut metagenome
CD10	SRR6468560	12817706	2553131313	12817624	199	1505	SRX3558784	G36353	CD	IBD_Discovery	WGS	RANDOM	METAGENOMIC	PAIRED	ILLUMINA	Illumina HiSeq 2000	SAMN08049694	human gut metagenome
CD11	SRR6468563	2358870	467224873	2358863	198	273	SRX3558781	G36354	CD	IBD_Discovery	WGS	RANDOM	METAGENOMIC	PAIRED	ILLUMINA	Illumina HiSeq 2000	SAMN08049688	human gut metagenome
CD12	SRR6468561	12184796	2424610923	12184720	198	1437	SRX3558783	G36355	CD	IBD_Discovery	WGS	RANDOM	METAGENOMIC	PAIRED	ILLUMINA	Illumina HiSeq 2000	SAMN08049695	human gut metagenome
CD13	SRR6468584	14794359	2935163621	14794264	198	1746	SRX3558760	G36356	CD	IBD_Discovery	WGS	RANDOM	METAGENOMIC	PAIRED	ILLUMINA	Illumina HiSeq 2000	SAMN08049622	human gut metagenome
CD14	SRR6468527	13618482	2713257035	13618389	199	1607	SRX3558817	G36357	CD	IBD_Discovery	WGS	RANDOM	METAGENOMIC	PAIRED	ILLUMINA	Illumina HiSeq 2000	SAMN08049682	human gut metagenome
CD15	SRR6468590	15589253	3103599401	15589140	199	1816	SRX3558754	G36358	CD	IBD_Discovery	WGS	RANDOM	METAGENOMIC	PAIRED	ILLUMINA	Illumina HiSeq 2000	SAMN08049699	human gut metagenome
CD16	SRR6468595	7915308	1576209796	7915267	199	935	SRX3558749	G36359	CD	IBD_Discovery	WGS	RANDOM	METAGENOMIC	PAIRED	ILLUMINA	Illumina HiSeq 2000	SAMN08049708	human gut metagenome
CD17	SRR6468592	5214356	1035083225	5214336	198	609	SRX3558752	G36360	CD	IBD_Discovery	WGS	RANDOM	METAGENOMIC	PAIRED	ILLUMINA	Illumina HiSeq 2000	SAMN08049705	human gut metagenome
CD18	SRR6468591	20784271	4146065799	20784132	199	2426	SRX3558753	G36361	CD	IBD_Discovery	WGS	RANDOM	METAGENOMIC	PAIRED	ILLUMINA	Illumina HiSeq 2000	SAMN08049706	human gut metagenome
CD19	SRR6468571	12811822	2552049638	12811725	199	1503	SRX3558773	G36362	CD	IBD_Discovery	WGS	RANDOM	METAGENOMIC	PAIRED	ILLUMINA	Illumina HiSeq 2000	SAMN08049709	human gut metagenome
CD20	SRR6468568	13345894	2658659786	13345811	199	1566	SRX3558776	G36363	CD	IBD_Discovery	WGS	RANDOM	METAGENOMIC	PAIRED	ILLUMINA	Illumina HiSeq 2000	SAMN08049714	human gut metagenome
CD21	SRR6468559	14043915	2796747989	14043827	199	1654	SRX3558785	G36365	CD	IBD_Discovery	WGS	RANDOM	METAGENOMIC	PAIRED	ILLUMINA	Illumina HiSeq 2000	SAMN08049693	human gut metagenome
CD22	SRR6468610	13038047	2596845311	13037940	199	1542	SRX3558734	G36366	CD	IBD_Discovery	WGS	RANDOM	METAGENOMIC	PAIRED	ILLUMINA	Illumina HiSeq 2000	SAMN08049698	human gut metagenome
CD23	SRR6468573	14662259	2918154643	14662141	199	1728	SRX3558771	G36367	CD	IBD_Discovery	WGS	RANDOM	METAGENOMIC	PAIRED	ILLUMINA	Illumina HiSeq 2000	SAMN08049711	human gut metagenome
CD24	SRR6468655	15786850	3140417352	15786742	198	1857	SRX3558689	G36368	CD	IBD_Discovery	WGS	RANDOM	METAGENOMIC	PAIRED	ILLUMINA	Illumina HiSeq 2000	SAMN08049640	human gut metagenome
CD25	SRR6468652	14541133	2885948871	14541038	198	1717	SRX3558692	G36369	CD	IBD_Discovery	WGS	RANDOM	METAGENOMIC	PAIRED	ILLUMINA	Illumina HiSeq 2000	SAMN08049641	human gut metagenome
CD26	SRR6468701	15704248	3124470990	15704131	198	1851	SRX3558863	G36370	CD	IBD_Discovery	WGS	RANDOM	METAGENOMIC	PAIRED	ILLUMINA	Illumina HiSeq 2000	SAMN08049669	human gut metagenome
CD27	SRR6468607	15607343	3111988812	15607250	199	1834	SRX3558737	G36371	CD	IBD_Discovery	WGS	RANDOM	METAGENOMIC	PAIRED	ILLUMINA	Illumina HiSeq 2000	SAMN08049634	human gut metagenome
CD28	SRR6468526	14741769	2939431939	14741700	199	1730	SRX3558818	G36372	CD	IBD_Discovery	WGS	RANDOM	METAGENOMIC	PAIRED	ILLUMINA	Illumina HiSeq 2000	SAMN08049683	human gut metagenome
CD29	SRR6468677	14409469	2868136377	14409390	199	1699	SRX3558887	G36374	CD	IBD_Discovery	WGS	RANDOM	METAGENOMIC	PAIRED	ILLUMINA	Illumina HiSeq 2000	SAMN08049664	human gut metagenome
CD30	SRR6468575	12236666	2436744821	12236596	199	1429	SRX3558769	G36375	CD	IBD_Discovery	WGS	RANDOM	METAGENOMIC	PAIRED	ILLUMINA	Illumina HiSeq 2000	SAMN08049717	human gut metagenome
CD57	SRR6468601	14382445	2866951344	14382356	199	1707	SRX3558743	G36378	CD	IBD_Discovery	WGS	RANDOM	METAGENOMIC	PAIRED	ILLUMINA	Illumina HiSeq 2000	SAMN08049626	human gut metagenome
CD56	SRR6468599	15007904	2980270510	15007827	198	1767	SRX3558745	G36379	CD	IBD_Discovery	WGS	RANDOM	METAGENOMIC	PAIRED	ILLUMINA	Illumina HiSeq 2000	SAMN08049628	human gut metagenome
CD60	SRR6468608	17118963	3407834331	17118835	199	2013	SRX3558736	G36380	CD	IBD_Discovery	WGS	RANDOM	METAGENOMIC	PAIRED	ILLUMINA	Illumina HiSeq 2000	SAMN08049635	human gut metagenome
CD58	SRR6468602	13609338	2700097066	13609251	198	1584	SRX3558742	G36381	CD	IBD_Discovery	WGS	RANDOM	METAGENOMIC	PAIRED	ILLUMINA	Illumina HiSeq 2000	SAMN08049627	human gut metagenome
CD77	SRR6468675	12639985	2514313391	12639902	198	1487	SRX3558889	G36382	CD	IBD_Discovery	WGS	RANDOM	METAGENOMIC	PAIRED	ILLUMINA	Illumina HiSeq 2000	SAMN08049662	human gut metagenome
CD83	SRR6468700	14839301	2949978289	14839199	198	1744	SRX3558864	G36383	CD	IBD_Discovery	WGS	RANDOM	METAGENOMIC	PAIRED	ILLUMINA	Illumina HiSeq 2000	SAMN08049668	human gut metagenome
CD81	SRR6468692	9312970	1845877142	9312927	198	1105	SRX3558872	G36384	CD	IBD_Discovery	WGS	RANDOM	METAGENOMIC	PAIRED	ILLUMINA	Illumina HiSeq 2000	SAMN08049676	human gut metagenome
CD36	SRR6468521	13408568	2676382274	13408472	199	1550	SRX3558823	G36385	CD	IBD_Discovery	WGS	RANDOM	METAGENOMIC	PAIRED	ILLUMINA	Illumina HiSeq 2000	SAMN08049680	human gut metagenome
CD50	SRR6468580	14148158	2819487656	14148059	199	1674	SRX3558764	G36386	CD	IBD_Discovery	WGS	RANDOM	METAGENOMIC	PAIRED	ILLUMINA	Illumina HiSeq 2000	SAMN08049618	human gut metagenome
CD53	SRR6468583	15542137	3100221060	15542051	199	1824	SRX3558761	G36387	CD	IBD_Discovery	WGS	RANDOM	METAGENOMIC	PAIRED	ILLUMINA	Illumina HiSeq 2000	SAMN08049623	human gut metagenome
CD82	SRR6468694	5879632	1170174174	5879605	199	691	SRX3558870	G36389	CD	IBD_Discovery	WGS	RANDOM	METAGENOMIC	PAIRED	ILLUMINA	Illumina HiSeq 2000	SAMN08049674	human gut metagenome
CD51	SRR6468581	11199413	2233356475	11199345	199	1315	SRX3558763	G36390	CD	IBD_Discovery	WGS	RANDOM	METAGENOMIC	PAIRED	ILLUMINA	Illumina HiSeq 2000	SAMN08049621	human gut metagenome
CD35	SRR6468520	13716890	2727083195	13716807	198	1624	SRX3558824	G36392	CD	IBD_Discovery	WGS	RANDOM	METAGENOMIC	PAIRED	ILLUMINA	Illumina HiSeq 2000	SAMN08049681	human gut metagenome
CD61	SRR6468609	20614079	4098889165	20613921	198	2446	SRX3558735	G36394	CD	IBD_Discovery	WGS	RANDOM	METAGENOMIC	PAIRED	ILLUMINA	Illumina HiSeq 2000	SAMN08049697	human gut metagenome
CD47	SRR6468569	13170815	2624623248	13170708	199	1547	SRX3558775	G36395	CD	IBD_Discovery	WGS	RANDOM	METAGENOMIC	PAIRED	ILLUMINA	Illumina HiSeq 2000	SAMN08049715	human gut metagenome
CD67	SRR6468638	11925631	2372916463	11925535	198	1366	SRX3558706	G36396	CD	IBD_Discovery	WGS	RANDOM	METAGENOMIC	PAIRED	ILLUMINA	Illumina HiSeq 2000	SAMN08049719	human gut metagenome
CD65	SRR6468620	60064580	11829047180	60064178	196	7737	SRX3558724	G48777	CD	IBD_Discovery	WGS	RANDOM	METAGENOMIC	PAIRED	ILLUMINA	Illumina HiSeq 2000	SAMN08049730	human gut metagenome
CD52	SRR6468582	50535450	9891708421	50535449	195	6568	SRX3558762	G48780	CD	IBD_Discovery	WGS	RANDOM	METAGENOMIC	PAIRED	ILLUMINA	Illumina HiSeq 2000	SAMN08049620	human gut metagenome
CD63	SRR6468618	15744003	3091113730	15744002	196	2050	SRX3558726	G48786	CD	IBD_Discovery	WGS	RANDOM	METAGENOMIC	PAIRED	ILLUMINA	Illumina HiSeq 2000	SAMN08049732	human gut metagenome
CD62	SRR6468612	49901490	9824976206	49901156	196	6453	SRX3558732	G48795	CD	IBD_Discovery	WGS	RANDOM	METAGENOMIC	PAIRED	ILLUMINA	Illumina HiSeq 2000	SAMN08049738	human gut metagenome
CD49	SRR6468579	55182306	10844916397	55182305	196	7140	SRX3558765	G48796	CD	IBD_Discovery	WGS	RANDOM	METAGENOMIC	PAIRED	ILLUMINA	Illumina HiSeq 2000	SAMN08049619	human gut metagenome
CD55	SRR6468586	50578490	10013294610	50578489	197	6487	SRX3558758	G48804	CD	IBD_Discovery	WGS	RANDOM	METAGENOMIC	PAIRED	ILLUMINA	Illumina HiSeq 2000	SAMN08049624	human gut metagenome
CD66	SRR6468629	52427736	10269856721	52427347	195	6853	SRX3558715	G48805	CD	IBD_Discovery	WGS	RANDOM	METAGENOMIC	PAIRED	ILLUMINA	Illumina HiSeq 2000	SAMN08049728	human gut metagenome
CD48	SRR6468572	30933198	6110805544	30933196	197	3924	SRX3558772	G48806	CD	IBD_Discovery	WGS	RANDOM	METAGENOMIC	PAIRED	ILLUMINA	Illumina HiSeq 2000	SAMN08049710	human gut metagenome
CD80	SRR6468685	63286114	12480322273	63285677	197	8168	SRX3558879	G48807	CD	IBD_Discovery	WGS	RANDOM	METAGENOMIC	PAIRED	ILLUMINA	Illumina HiSeq 2000	SAMN08049743	human gut metagenome
CD79	SRR6468683	46734364	9198045763	46734363	196	6063	SRX3558881	G48810	CD	IBD_Discovery	WGS	RANDOM	METAGENOMIC	PAIRED	ILLUMINA	Illumina HiSeq 2000	SAMN08049745	human gut metagenome
CD54	SRR6468585	51646652	10183633131	51646651	197	6697	SRX3558759	G48815	CD	IBD_Discovery	WGS	RANDOM	METAGENOMIC	PAIRED	ILLUMINA	Illumina HiSeq 2000	SAMN08049625	human gut metagenome
CD78	SRR6468682	40713887	7991180212	40713608	196	5286	SRX3558882	G48817	CD	IBD_Discovery	WGS	RANDOM	METAGENOMIC	PAIRED	ILLUMINA	Illumina HiSeq 2000	SAMN08049746	human gut metagenome
CD71	SRR6468661	53354881	10500703137	53354509	196	6947	SRX3558683	G48819	CD	IBD_Discovery	WGS	RANDOM	METAGENOMIC	PAIRED	ILLUMINA	Illumina HiSeq 2000	SAMN08049749	human gut metagenome
CD64	SRR6468619	64414703	12693850093	64414299	197	8344	SRX3558725	G48820	CD	IBD_Discovery	WGS	RANDOM	METAGENOMIC	PAIRED	ILLUMINA	Illumina HiSeq 2000	SAMN08049729	human gut metagenome
CD59	SRR6468606	46499575	9157788420	46499574	196	6025	SRX3558738	G48823	CD	IBD_Discovery	WGS	RANDOM	METAGENOMIC	PAIRED	ILLUMINA	Illumina HiSeq 2000	SAMN08049631	human gut metagenome
CD37	SRR6468525	49321960	9733511471	49321617	197	6386	SRX3558819	G48827	CD	IBD_Discovery	WGS	RANDOM	METAGENOMIC	PAIRED	ILLUMINA	Illumina HiSeq 2000	SAMN08049684	human gut metagenome
CD70	SRR6468653	54584515	10750863482	54584163	196	7061	SRX3558691	G48838	CD	IBD_Discovery	WGS	RANDOM	METAGENOMIC	PAIRED	ILLUMINA	Illumina HiSeq 2000	SAMN08049757	human gut metagenome
CD74	SRR6468666	56691897	11168446302	56691518	197	7365	SRX3558678	G48839	CD	IBD_Discovery	WGS	RANDOM	METAGENOMIC	PAIRED	ILLUMINA	Illumina HiSeq 2000	SAMN08049754	human gut metagenome
CD72	SRR6468662	68895802	13532647790	68895800	196	8964	SRX3558682	G48841	CD	IBD_Discovery	WGS	RANDOM	METAGENOMIC	PAIRED	ILLUMINA	Illumina HiSeq 2000	SAMN08049750	human gut metagenome
CD73	SRR6468665	70750045	13977550115	70750044	197	9035	SRX3558679	G48842	CD	IBD_Discovery	WGS	RANDOM	METAGENOMIC	PAIRED	ILLUMINA	Illumina HiSeq 2000	SAMN08049753	human gut metagenome
CD31	SRR6468507	16916036	3324329303	16908166	196	2038	SRX3558837	G72670	CD	IBD_Discovery	WGS	RANDOM	METAGENOMIC	PAIRED	ILLUMINA	Illumina HiSeq 2000	SAMN08049761	human gut metagenome
CD88	SRR6468505	16532488	3259786572	16532488	197	1999	SRX3558839	G72671	CD	IBD_Discovery	WGS	RANDOM	METAGENOMIC	PAIRED	ILLUMINA	Illumina HiSeq 2000	SAMN08049759	human gut metagenome
CD42	SRR6468554	9328612	1836105474	9328167	196	1197	SRX3558790	G85122	CD	IBD_Validation	WGS	RANDOM	METAGENOMIC	PAIRED	ILLUMINA	Illumina HiSeq 2000	SAMN08049814	human gut metagenome
CD85	SRR6468711	6068836	1189748635	6061595	196	771	SRX3558853	G85128	CD	IBD_Validation	WGS	RANDOM	METAGENOMIC	PAIRED	ILLUMINA	Illumina HiSeq 2000	SAMN08049779	human gut metagenome
CD33	SRR6468517	14360470	2838565923	14344324	197	1860	SRX3558827	G85163	CD	IBD_Validation	WGS	RANDOM	METAGENOMIC	PAIRED	ILLUMINA	Illumina HiSeq 2000	SAMN08049805	human gut metagenome
CD40	SRR6468551	4127076	815578090	4127076	197	486	SRX3558793	G85166	CD	IBD_Validation	WGS	RANDOM	METAGENOMIC	PAIRED	ILLUMINA	Illumina HiSeq 2000	SAMN08049817	human gut metagenome
CD75	SRR6468669	10212733	2024209067	10212058	198	1306	SRX3558675	G85180	CD	IBD_Validation	WGS	RANDOM	METAGENOMIC	PAIRED	ILLUMINA	Illumina HiSeq 2000	SAMN08049800	human gut metagenome
CD69	SRR6468651	12708046	2506356582	12708029	197	1712	SRX3558693	G85181	CD	IBD_Validation	WGS	RANDOM	METAGENOMIC	PAIRED	ILLUMINA	Illumina HiSeq 2000	SAMN08049809	human gut metagenome
CD38	SRR6468534	14961775	2959722625	14961550	197	1958	SRX3558810	G85185	CD	IBD_Validation	WGS	RANDOM	METAGENOMIC	PAIRED	ILLUMINA	Illumina HiSeq 2000	SAMN08049782	human gut metagenome
CD46	SRR6468566	10666882	2108520452	10666413	197	1368	SRX3558778	G85210	CD	IBD_Validation	WGS	RANDOM	METAGENOMIC	PAIRED	ILLUMINA	Illumina HiSeq 2000	SAMN08049818	human gut metagenome
CD68	SRR6468645	13496880	2660629354	13483214	197	1776	SRX3558699	G85213	CD	IBD_Validation	WGS	RANDOM	METAGENOMIC	PAIRED	ILLUMINA	Illumina HiSeq 2000	SAMN08049808	human gut metagenome
CD87	SRR6468713	11470715	2265232338	11470655	197	1514	SRX3558851	G85226	CD	IBD_Validation	WGS	RANDOM	METAGENOMIC	PAIRED	ILLUMINA	Illumina HiSeq 2000	SAMN08049799	human gut metagenome
CD32	SRR6468514	15267199	3020782861	15267030	197	2018	SRX3558830	G85230	CD	IBD_Validation	WGS	RANDOM	METAGENOMIC	PAIRED	ILLUMINA	Illumina HiSeq 2000	SAMN08049802	human gut metagenome
CD45	SRR6468565	11920692	2348006784	11906309	196	1525	SRX3558779	G85342	CD	IBD_Validation	WGS	RANDOM	METAGENOMIC	PAIRED	ILLUMINA	Illumina HiSeq 2000	SAMN08049819	human gut metagenome
CD34	SRR6468518	10347438	2043363819	10346945	197	1335	SRX3558826	G85369	CD	IBD_Validation	WGS	RANDOM	METAGENOMIC	PAIRED	ILLUMINA	Illumina HiSeq 2000	SAMN08049806	human gut metagenome
CD76	SRR6468670	9870152	1944827540	9870079	197	1308	SRX3558674	G85387	CD	IBD_Validation	WGS	RANDOM	METAGENOMIC	PAIRED	ILLUMINA	Illumina HiSeq 2000	SAMN08049801	human gut metagenome
CD39	SRR6468539	10990509	2165890755	10979879	197	1445	SRX3558805	G85404	CD	IBD_Validation	WGS	RANDOM	METAGENOMIC	PAIRED	ILLUMINA	Illumina HiSeq 2000	SAMN08049785	human gut metagenome
CD41	SRR6468552	10664893	2112989975	10664331	198	1371	SRX3558792	G85405	CD	IBD_Validation	WGS	RANDOM	METAGENOMIC	PAIRED	ILLUMINA	Illumina HiSeq 2000	SAMN08049816	human gut metagenome
CD86	SRR6468712	10523148	2067463919	10510879	196	1366	SRX3558852	G85408	CD	IBD_Validation	WGS	RANDOM	METAGENOMIC	PAIRED	ILLUMINA	Illumina HiSeq 2000	SAMN08049798	human gut metagenome
CD43	SRR6468555	15529720	3058129664	15512864	196	2010	SRX3558789	G85418	CD	IBD_Validation	WGS	RANDOM	METAGENOMIC	PAIRED	ILLUMINA	Illumina HiSeq 2000	SAMN08049813	human gut metagenome
CD44	SRR6468557	14794433	2929599914	14793986	198	1921	SRX3558787	G85419	CD	IBD_Validation	WGS	RANDOM	METAGENOMIC	PAIRED	ILLUMINA	Illumina HiSeq 2000	SAMN08049811	human gut metagenome
CD84	SRR6468707	13205757	2605711194	13191967	197	1717	SRX3558857	G85420	CD	IBD_Validation	WGS	RANDOM	METAGENOMIC	PAIRED	ILLUMINA	Illumina HiSeq 2000	SAMN08049777	human gut metagenome
Control2	SRR6468522	55193930	10839906371	55193606	196	7154	SRX3558822	G48783	Healthy	IBD_Discovery	WGS	RANDOM	METAGENOMIC	PAIRED	ILLUMINA	Illumina HiSeq 2000	SAMN08049679	human gut metagenome
Control54	SRR6468695	60144585	11799966912	60144235	196	7828	SRX3558869	G48787	Healthy	IBD_Discovery	WGS	RANDOM	METAGENOMIC	PAIRED	ILLUMINA	Illumina HiSeq 2000	SAMN08049675	human gut metagenome
Control25	SRR6468617	66861721	13143902057	66861719	196	8679	SRX3558727	G48789	Healthy	IBD_Discovery	WGS	RANDOM	METAGENOMIC	PAIRED	ILLUMINA	Illumina HiSeq 2000	SAMN08049731	human gut metagenome
Control24	SRR6468616	58087640	11352593560	58087253	195	7525	SRX3558728	G48790	Healthy	IBD_Discovery	WGS	RANDOM	METAGENOMIC	PAIRED	ILLUMINA	Illumina HiSeq 2000	SAMN08049734	human gut metagenome
Control23	SRR6468615	65553312	12864422885	65552880	196	8524	SRX3558729	G48792	Healthy	IBD_Discovery	WGS	RANDOM	METAGENOMIC	PAIRED	ILLUMINA	Illumina HiSeq 2000	SAMN08049733	human gut metagenome
Control22	SRR6468614	58003695	11407513725	58003296	196	7503	SRX3558730	G48793	Healthy	IBD_Discovery	WGS	RANDOM	METAGENOMIC	PAIRED	ILLUMINA	Illumina HiSeq 2000	SAMN08049736	human gut metagenome
Control3	SRR6468523	67086552	13070319712	67086551	194	8599	SRX3558821	G48798	Healthy	IBD_Discovery	WGS	RANDOM	METAGENOMIC	PAIRED	ILLUMINA	Illumina HiSeq 2000	SAMN08049678	human gut metagenome
Control52	SRR6468687	48956407	9648456012	48956406	197	6344	SRX3558877	G48808	Healthy	IBD_Discovery	WGS	RANDOM	METAGENOMIC	PAIRED	ILLUMINA	Illumina HiSeq 2000	SAMN08049741	human gut metagenome
Control53	SRR6468689	63431155	12467788120	63430762	196	8219	SRX3558875	G48826	Healthy	IBD_Discovery	WGS	RANDOM	METAGENOMIC	PAIRED	ILLUMINA	Illumina HiSeq 2000	SAMN08049739	human gut metagenome
Control21	SRR6468613	50830929	9993890397	50830616	196	6571	SRX3558731	G48831	Healthy	IBD_Discovery	WGS	RANDOM	METAGENOMIC	PAIRED	ILLUMINA	Illumina HiSeq 2000	SAMN08049735	human gut metagenome
Control15	SRR6468567	16935134	3338339777	16926954	197	2037	SRX3558777	G72714	Healthy	IBD_Discovery	WGS	RANDOM	METAGENOMIC	PAIRED	ILLUMINA	Illumina HiSeq 2000	SAMN08049713	human gut metagenome
Control31	SRR6468639	16990874	3358185912	16982603	197	2044	SRX3558705	G72715	Healthy	IBD_Discovery	WGS	RANDOM	METAGENOMIC	PAIRED	ILLUMINA	Illumina HiSeq 2000	SAMN08049722	human gut metagenome
Control51	SRR6468686	18488926	3641103971	18480137	196	2230	SRX3558878	G72716	Healthy	IBD_Discovery	WGS	RANDOM	METAGENOMIC	PAIRED	ILLUMINA	Illumina HiSeq 2000	SAMN08049742	human gut metagenome
Control20	SRR6468604	13817066	2716497582	13810267	196	1667	SRX3558740	G72717	Healthy	IBD_Discovery	WGS	RANDOM	METAGENOMIC	PAIRED	ILLUMINA	Illumina HiSeq 2000	SAMN08049633	human gut metagenome
Control30	SRR6468628	18466071	3588965301	18457346	194	2158	SRX3558716	G72718	Healthy	IBD_Discovery	WGS	RANDOM	METAGENOMIC	PAIRED	ILLUMINA	Illumina HiSeq 2000	SAMN08049642	human gut metagenome
Control29	SRR6468626	15817358	3123670122	15809802	197	1903	SRX3558718	G72719	Healthy	IBD_Discovery	WGS	RANDOM	METAGENOMIC	PAIRED	ILLUMINA	Illumina HiSeq 2000	SAMN08049644	human gut metagenome
Control28	SRR6468625	18453963	3626805866	18445083	196	2206	SRX3558719	G72720	Healthy	IBD_Discovery	WGS	RANDOM	METAGENOMIC	PAIRED	ILLUMINA	Illumina HiSeq 2000	SAMN08049645	human gut metagenome
Control49	SRR6468680	14227217	2809827451	14220774	197	1704	SRX3558884	G72721	Healthy	IBD_Discovery	WGS	RANDOM	METAGENOMIC	PAIRED	ILLUMINA	Illumina HiSeq 2000	SAMN08049646	human gut metagenome
Control46	SRR6468674	18234988	3590570966	18226762	196	2199	SRX3558890	G72722	Healthy	IBD_Discovery	WGS	RANDOM	METAGENOMIC	PAIRED	ILLUMINA	Illumina HiSeq 2000	SAMN08049647	human gut metagenome
Control18	SRR6468597	14292234	2815408506	14285231	196	1718	SRX3558747	G72723	Healthy	IBD_Discovery	WGS	RANDOM	METAGENOMIC	PAIRED	ILLUMINA	Illumina HiSeq 2000	SAMN08049648	human gut metagenome
Control19	SRR6468598	18181941	3587392319	18173773	197	2192	SRX3558746	G72724	Healthy	IBD_Discovery	WGS	RANDOM	METAGENOMIC	PAIRED	ILLUMINA	Illumina HiSeq 2000	SAMN08049649	human gut metagenome
Control41	SRR6468656	17451220	3434672666	17442746	196	2099	SRX3558688	G72725	Healthy	IBD_Discovery	WGS	RANDOM	METAGENOMIC	PAIRED	ILLUMINA	Illumina HiSeq 2000	SAMN08049650	human gut metagenome
Control42	SRR6468657	17276757	3399854828	17268902	196	2093	SRX3558687	G72726	Healthy	IBD_Discovery	WGS	RANDOM	METAGENOMIC	PAIRED	ILLUMINA	Illumina HiSeq 2000	SAMN08049652	human gut metagenome
Control43	SRR6468659	19018952	3748355321	19009758	197	2292	SRX3558685	G72727	Healthy	IBD_Discovery	WGS	RANDOM	METAGENOMIC	PAIRED	ILLUMINA	Illumina HiSeq 2000	SAMN08049654	human gut metagenome
Control27	SRR6468622	16964594	3352842687	16956385	197	2045	SRX3558722	G72728	Healthy	IBD_Discovery	WGS	RANDOM	METAGENOMIC	PAIRED	ILLUMINA	Illumina HiSeq 2000	SAMN08049657	human gut metagenome
Control48	SRR6468679	17638299	3478418483	17629774	197	2120	SRX3558885	G72729	Healthy	IBD_Discovery	WGS	RANDOM	METAGENOMIC	PAIRED	ILLUMINA	Illumina HiSeq 2000	SAMN08049658	human gut metagenome
Control50	SRR6468681	18140624	3584913422	18131797	197	2178	SRX3558883	G72730	Healthy	IBD_Discovery	WGS	RANDOM	METAGENOMIC	PAIRED	ILLUMINA	Illumina HiSeq 2000	SAMN08049660	human gut metagenome
Control4	SRR6468528	19328803	3809213863	19319805	197	2316	SRX3558816	G72731	Healthy	IBD_Discovery	WGS	RANDOM	METAGENOMIC	PAIRED	ILLUMINA	Illumina HiSeq 2000	SAMN08049661	human gut metagenome
Control45	SRR6468673	19879859	3924174742	19870187	197	2389	SRX3558891	G72732	Healthy	IBD_Discovery	WGS	RANDOM	METAGENOMIC	PAIRED	ILLUMINA	Illumina HiSeq 2000	SAMN08049666	human gut metagenome
Control44	SRR6468660	17085100	3370319134	17077202	197	2048	SRX3558684	G72733	Healthy	IBD_Discovery	WGS	RANDOM	METAGENOMIC	PAIRED	ILLUMINA	Illumina HiSeq 2000	SAMN08049655	human gut metagenome
Control26	SRR6468621	14818330	2927434892	14811009	197	1763	SRX3558723	G72734	Healthy	IBD_Discovery	WGS	RANDOM	METAGENOMIC	PAIRED	ILLUMINA	Illumina HiSeq 2000	SAMN08049656	human gut metagenome
Control47	SRR6468678	16913572	3332806727	16905856	197	2034	SRX3558886	G72735	Healthy	IBD_Discovery	WGS	RANDOM	METAGENOMIC	PAIRED	ILLUMINA	Illumina HiSeq 2000	SAMN08049659	human gut metagenome
Control56	SRR6468709	14033602	2768340454	14027050	197	1682	SRX3558855	G72736	Healthy	IBD_Discovery	WGS	RANDOM	METAGENOMIC	PAIRED	ILLUMINA	Illumina HiSeq 2000	SAMN08049775	human gut metagenome
Control55	SRR6468706	16192788	3170637613	16185090	195	1923	SRX3558858	G72737	Healthy	IBD_Discovery	WGS	RANDOM	METAGENOMIC	PAIRED	ILLUMINA	Illumina HiSeq 2000	SAMN08049776	human gut metagenome
Control8	SRR6468544	11591229	2279890053	11591229	196	1532	SRX3558800	G82589	Healthy	IBD_Validation	WGS	RANDOM	METAGENOMIC	PAIRED	ILLUMINA	Illumina HiSeq 2000	SAMN08049837	human gut metagenome
Control1	SRR6468503	16081331	3130743671	16081286	194	2230	SRX3558841	G82627	Healthy	IBD_Validation	WGS	RANDOM	METAGENOMIC	PAIRED	ILLUMINA	Illumina HiSeq 2000	SAMN08049824	human gut metagenome
Control7	SRR6468543	30851909	5900266063	30829250	191	4330	SRX3558801	G82666	Healthy	IBD_Validation	WGS	RANDOM	METAGENOMIC	PAIRED	ILLUMINA	Illumina HiSeq 2000	SAMN08049836	human gut metagenome
Control5	SRR6468541	19599905	3804845575	19599597	194	2669	SRX3558803	G82698	Healthy	IBD_Validation	WGS	RANDOM	METAGENOMIC	PAIRED	ILLUMINA	Illumina HiSeq 2000	SAMN08049834	human gut metagenome
Control11	SRR6468547	19712714	3831592582	19712173	194	2701	SRX3558797	G82708	Healthy	IBD_Validation	WGS	RANDOM	METAGENOMIC	PAIRED	ILLUMINA	Illumina HiSeq 2000	SAMN08049832	human gut metagenome
Control9	SRR6468545	19417751	3775841679	19417437	194	2633	SRX3558799	G82738	Healthy	IBD_Validation	WGS	RANDOM	METAGENOMIC	PAIRED	ILLUMINA	Illumina HiSeq 2000	SAMN08049830	human gut metagenome
Control13	SRR6468549	23806258	4655878932	23802247	195	3243	SRX3558795	G82786	Healthy	IBD_Validation	WGS	RANDOM	METAGENOMIC	PAIRED	ILLUMINA	Illumina HiSeq 2000	SAMN08049838	human gut metagenome
Control35	SRR6468644	19278818	3749043492	19273407	194	2576	SRX3558700	G82952	Healthy	IBD_Validation	WGS	RANDOM	METAGENOMIC	PAIRED	ILLUMINA	Illumina HiSeq 2000	SAMN08049823	human gut metagenome
Control39	SRR6468649	8359444	1630056691	8358074	194	1145	SRX3558695	G83001	Healthy	IBD_Validation	WGS	RANDOM	METAGENOMIC	PAIRED	ILLUMINA	Illumina HiSeq 2000	SAMN08049828	human gut metagenome
Control33	SRR6468642	6572620	1273644475	6571131	193	891	SRX3558702	G83168	Healthy	IBD_Validation	WGS	RANDOM	METAGENOMIC	PAIRED	ILLUMINA	Illumina HiSeq 2000	SAMN08049821	human gut metagenome
Control34	SRR6468643	19034744	3719992483	19030323	195	2572	SRX3558701	G83192	Healthy	IBD_Validation	WGS	RANDOM	METAGENOMIC	PAIRED	ILLUMINA	Illumina HiSeq 2000	SAMN08049822	human gut metagenome
Control40	SRR6468650	16790195	3247475383	16789220	193	2381	SRX3558694	G83234	Healthy	IBD_Validation	WGS	RANDOM	METAGENOMIC	PAIRED	ILLUMINA	Illumina HiSeq 2000	SAMN08049829	human gut metagenome
Control32	SRR6468641	15283942	2968114231	15280379	194	2070	SRX3558703	G83321	Healthy	IBD_Validation	WGS	RANDOM	METAGENOMIC	PAIRED	ILLUMINA	Illumina HiSeq 2000	SAMN08049820	human gut metagenome
Control12	SRR6468548	9388630	1830613987	9386446	194	1269	SRX3558796	G83327	Healthy	IBD_Validation	WGS	RANDOM	METAGENOMIC	PAIRED	ILLUMINA	Illumina HiSeq 2000	SAMN08049833	human gut metagenome
Control10	SRR6468546	13984243	2717775230	13983214	194	1959	SRX3558798	G83335	Healthy	IBD_Validation	WGS	RANDOM	METAGENOMIC	PAIRED	ILLUMINA	Illumina HiSeq 2000	SAMN08049831	human gut metagenome
Control17	SRR6468578	31317745	6118780223	31309944	195	4224	SRX3558766	G83831	Healthy	IBD_Validation	WGS	RANDOM	METAGENOMIC	PAIRED	ILLUMINA	Illumina HiSeq 2000	SAMN08049840	human gut metagenome
Control37	SRR6468647	18018621	3486775992	18013968	193	2517	SRX3558697	G83885	Healthy	IBD_Validation	WGS	RANDOM	METAGENOMIC	PAIRED	ILLUMINA	Illumina HiSeq 2000	SAMN08049826	human gut metagenome
Control14	SRR6468550	12137133	2343621162	12137039	193	1687	SRX3558794	G83901	Healthy	IBD_Validation	WGS	RANDOM	METAGENOMIC	PAIRED	ILLUMINA	Illumina HiSeq 2000	SAMN08049839	human gut metagenome
Control6	SRR6468542	25488366	4871969520	25483307	191	3579	SRX3558802	G83913	Healthy	IBD_Validation	WGS	RANDOM	METAGENOMIC	PAIRED	ILLUMINA	Illumina HiSeq 2000	SAMN08049835	human gut metagenome
Control36	SRR6468646	12027088	2368027944	12027088	196	1581	SRX3558698	G83955	Healthy	IBD_Validation	WGS	RANDOM	METAGENOMIC	PAIRED	ILLUMINA	Illumina HiSeq 2000	SAMN08049825	human gut metagenome
Control16	SRR6468577	22682519	4367644069	22677180	192	3185	SRX3558767	G84104	Healthy	IBD_Validation	WGS	RANDOM	METAGENOMIC	PAIRED	ILLUMINA	Illumina HiSeq 2000	SAMN08049841	human gut metagenome
Control38	SRR6468648	24614993	4831083168	24612287	196	3287	SRX3558696	G84147	Healthy	IBD_Validation	WGS	RANDOM	METAGENOMIC	PAIRED	ILLUMINA	Illumina HiSeq 2000	SAMN08049827	human gut metagenome
UC1	SRR6468693	26314296	5157635274	26313970	196	3383	SRX3558871	G48781	UC	IBD_Discovery	WGS	RANDOM	METAGENOMIC	PAIRED	ILLUMINA	Illumina HiSeq 2000	SAMN08049677	human gut metagenome
UC2	SRR6468635	58687743	11568964898	58687319	197	7611	SRX3558709	G48784	UC	IBD_Discovery	WGS	RANDOM	METAGENOMIC	PAIRED	ILLUMINA	Illumina HiSeq 2000	SAMN08049726	human gut metagenome
UC3	SRR6468636	72813698	14303592710	72813697	196	9470	SRX3558708	G48791	UC	IBD_Discovery	WGS	RANDOM	METAGENOMIC	PAIRED	ILLUMINA	Illumina HiSeq 2000	SAMN08049725	human gut metagenome
UC4	SRR6468611	50455969	9911106483	50455612	196	6561	SRX3558733	G48794	UC	IBD_Discovery	WGS	RANDOM	METAGENOMIC	PAIRED	ILLUMINA	Illumina HiSeq 2000	SAMN08049737	human gut metagenome
UC5	SRR6468605	48878089	9622093800	48877778	196	6337	SRX3558739	G48799	UC	IBD_Discovery	WGS	RANDOM	METAGENOMIC	PAIRED	ILLUMINA	Illumina HiSeq 2000	SAMN08049630	human gut metagenome
UC6	SRR6468688	49498637	9757915229	49498637	197	6445	SRX3558876	G48802	UC	IBD_Discovery	WGS	RANDOM	METAGENOMIC	PAIRED	ILLUMINA	Illumina HiSeq 2000	SAMN08049740	human gut metagenome
UC7	SRR6468691	58662869	11542337825	58662524	196	7619	SRX3558873	G48812	UC	IBD_Discovery	WGS	RANDOM	METAGENOMIC	PAIRED	ILLUMINA	Illumina HiSeq 2000	SAMN08049747	human gut metagenome
UC8	SRR6468690	48232409	9528282074	48231986	197	6191	SRX3558874	G48814	UC	IBD_Discovery	WGS	RANDOM	METAGENOMIC	PAIRED	ILLUMINA	Illumina HiSeq 2000	SAMN08049748	human gut metagenome
UC9	SRR6468664	50023544	9833226782	50023239	196	6428	SRX3558680	G48821	UC	IBD_Discovery	WGS	RANDOM	METAGENOMIC	PAIRED	ILLUMINA	Illumina HiSeq 2000	SAMN08049752	human gut metagenome
UC10	SRR6468663	47215053	9292385287	47215052	196	6111	SRX3558681	G48822	UC	IBD_Discovery	WGS	RANDOM	METAGENOMIC	PAIRED	ILLUMINA	Illumina HiSeq 2000	SAMN08049751	human gut metagenome
UC11	SRR6468668	43566133	8554320557	43565843	196	5638	SRX3558676	G48832	UC	IBD_Discovery	WGS	RANDOM	METAGENOMIC	PAIRED	ILLUMINA	Illumina HiSeq 2000	SAMN08049756	human gut metagenome
UC12	SRR6468654	41215218	8085434184	41215217	196	5241	SRX3558690	G48836	UC	IBD_Discovery	WGS	RANDOM	METAGENOMIC	PAIRED	ILLUMINA	Illumina HiSeq 2000	SAMN08049758	human gut metagenome
UC13	SRR6468630	20260275	3979281119	20260273	196	2598	SRX3558714	G48840	UC	IBD_Discovery	WGS	RANDOM	METAGENOMIC	PAIRED	ILLUMINA	Illumina HiSeq 2000	SAMN08049727	human gut metagenome
UC14	SRR6468600	17022619	3345179807	17014344	196	2059	SRX3558744	G72672	UC	IBD_Discovery	WGS	RANDOM	METAGENOMIC	PAIRED	ILLUMINA	Illumina HiSeq 2000	SAMN08049629	human gut metagenome
UC15	SRR6468632	16571453	3270196939	16563388	197	1979	SRX3558712	G72673	UC	IBD_Discovery	WGS	RANDOM	METAGENOMIC	PAIRED	ILLUMINA	Illumina HiSeq 2000	SAMN08049636	human gut metagenome
UC16	SRR6468631	16812820	3314816310	16804579	197	2034	SRX3558713	G72674	UC	IBD_Discovery	WGS	RANDOM	METAGENOMIC	PAIRED	ILLUMINA	Illumina HiSeq 2000	SAMN08049637	human gut metagenome
UC17	SRR6468627	16740407	3295545351	16732557	196	2033	SRX3558717	G72675	UC	IBD_Discovery	WGS	RANDOM	METAGENOMIC	PAIRED	ILLUMINA	Illumina HiSeq 2000	SAMN08049643	human gut metagenome
UC18	SRR6468658	15127745	2976458001	15120416	196	1824	SRX3558686	G72676	UC	IBD_Discovery	WGS	RANDOM	METAGENOMIC	PAIRED	ILLUMINA	Illumina HiSeq 2000	SAMN08049653	human gut metagenome
UC19	SRR6468698	7560109	1487188591	7557261	196	907	SRX3558866	G72677	UC	IBD_Discovery	WGS	RANDOM	METAGENOMIC	PAIRED	ILLUMINA	Illumina HiSeq 2000	SAMN08049670	human gut metagenome
UC20	SRR6468699	16052460	3152331789	16044899	196	1942	SRX3558865	G72678	UC	IBD_Discovery	WGS	RANDOM	METAGENOMIC	PAIRED	ILLUMINA	Illumina HiSeq 2000	SAMN08049671	human gut metagenome
UC21	SRR6468696	8845645	1744802421	8842057	197	1053	SRX3558868	G72679	UC	IBD_Discovery	WGS	RANDOM	METAGENOMIC	PAIRED	ILLUMINA	Illumina HiSeq 2000	SAMN08049672	human gut metagenome
UC22	SRR6468697	17676488	3488561600	17667842	197	2127	SRX3558867	G72680	UC	IBD_Discovery	WGS	RANDOM	METAGENOMIC	PAIRED	ILLUMINA	Illumina HiSeq 2000	SAMN08049673	human gut metagenome
UC23	SRR6468524	18268878	3603567346	18260504	197	2198	SRX3558820	G72681	UC	IBD_Discovery	WGS	RANDOM	METAGENOMIC	PAIRED	ILLUMINA	Illumina HiSeq 2000	SAMN08049685	human gut metagenome
UC24	SRR6468530	16092647	3170721387	16084906	197	1954	SRX3558814	G72682	UC	IBD_Discovery	WGS	RANDOM	METAGENOMIC	PAIRED	ILLUMINA	Illumina HiSeq 2000	SAMN08049686	human gut metagenome
UC25	SRR6468529	16550293	3256333258	16542441	196	1994	SRX3558815	G72683	UC	IBD_Discovery	WGS	RANDOM	METAGENOMIC	PAIRED	ILLUMINA	Illumina HiSeq 2000	SAMN08049687	human gut metagenome
UC26	SRR6468564	16425133	3235311665	16417104	196	1967	SRX3558780	G72684	UC	IBD_Discovery	WGS	RANDOM	METAGENOMIC	PAIRED	ILLUMINA	Illumina HiSeq 2000	SAMN08049690	human gut metagenome
UC27	SRR6468624	13682240	2707644898	13675908	197	1634	SRX3558720	G72685	UC	IBD_Discovery	WGS	RANDOM	METAGENOMIC	PAIRED	ILLUMINA	Illumina HiSeq 2000	SAMN08049692	human gut metagenome
UC28	SRR6468562	2345882	456541856	2345503	194	270	SRX3558782	G72686	UC	IBD_Discovery	WGS	RANDOM	METAGENOMIC	PAIRED	ILLUMINA	Illumina HiSeq 2000	SAMN08049696	human gut metagenome
UC29	SRR6468589	3384142	660288993	3383689	195	393	SRX3558755	G72687	UC	IBD_Discovery	WGS	RANDOM	METAGENOMIC	PAIRED	ILLUMINA	Illumina HiSeq 2000	SAMN08049700	human gut metagenome
UC30	SRR6468588	15638748	3077335711	15631156	196	1880	SRX3558756	G72688	UC	IBD_Discovery	WGS	RANDOM	METAGENOMIC	PAIRED	ILLUMINA	Illumina HiSeq 2000	SAMN08049701	human gut metagenome
UC57	SRR6468587	16927443	3334114568	16919150	196	2024	SRX3558757	G72689	UC	IBD_Discovery	WGS	RANDOM	METAGENOMIC	PAIRED	ILLUMINA	Illumina HiSeq 2000	SAMN08049702	human gut metagenome
UC59	SRR6468594	18452135	3639578021	18443388	197	2227	SRX3558750	G72690	UC	IBD_Discovery	WGS	RANDOM	METAGENOMIC	PAIRED	ILLUMINA	Illumina HiSeq 2000	SAMN08049703	human gut metagenome
UC58	SRR6468593	18224954	3390423780	18216755	186	1985	SRX3558751	G72691	UC	IBD_Discovery	WGS	RANDOM	METAGENOMIC	PAIRED	ILLUMINA	Illumina HiSeq 2000	SAMN08049704	human gut metagenome
UC55	SRR6468570	4641820	912321085	4640720	196	547	SRX3558774	G72692	UC	IBD_Discovery	WGS	RANDOM	METAGENOMIC	PAIRED	ILLUMINA	Illumina HiSeq 2000	SAMN08049716	human gut metagenome
UC56	SRR6468576	17719614	3485789977	17711221	196	2143	SRX3558768	G72693	UC	IBD_Discovery	WGS	RANDOM	METAGENOMIC	PAIRED	ILLUMINA	Illumina HiSeq 2000	SAMN08049718	human gut metagenome
UC62	SRR6468637	17524020	3432589592	17515478	195	2099	SRX3558707	G72694	UC	IBD_Discovery	WGS	RANDOM	METAGENOMIC	PAIRED	ILLUMINA	Illumina HiSeq 2000	SAMN08049720	human gut metagenome
UC61	SRR6468634	16121658	3178522664	16114247	197	1937	SRX3558710	G72695	UC	IBD_Discovery	WGS	RANDOM	METAGENOMIC	PAIRED	ILLUMINA	Illumina HiSeq 2000	SAMN08049723	human gut metagenome
UC60	SRR6468633	16816915	3319193100	16808671	197	2013	SRX3558711	G72696	UC	IBD_Discovery	WGS	RANDOM	METAGENOMIC	PAIRED	ILLUMINA	Illumina HiSeq 2000	SAMN08049724	human gut metagenome
UC64	SRR6468684	15018400	2965819589	15011475	197	1807	SRX3558880	G72697	UC	IBD_Discovery	WGS	RANDOM	METAGENOMIC	PAIRED	ILLUMINA	Illumina HiSeq 2000	SAMN08049744	human gut metagenome
UC63	SRR6468667	17611712	3469447673	17603192	196	2134	SRX3558677	G72698	UC	IBD_Discovery	WGS	RANDOM	METAGENOMIC	PAIRED	ILLUMINA	Illumina HiSeq 2000	SAMN08049755	human gut metagenome
UC33	SRR6468504	3799470	744568350	3798428	195	449	SRX3558840	G72699	UC	IBD_Discovery	WGS	RANDOM	METAGENOMIC	PAIRED	ILLUMINA	Illumina HiSeq 2000	SAMN08049760	human gut metagenome
UC34	SRR6468506	15540806	3064975059	15533171	197	1868	SRX3558838	G72701	UC	IBD_Discovery	WGS	RANDOM	METAGENOMIC	PAIRED	ILLUMINA	Illumina HiSeq 2000	SAMN08049762	human gut metagenome
UC36	SRR6468509	13209912	2610081080	13209912	197	1578	SRX3558835	G72702	UC	IBD_Discovery	WGS	RANDOM	METAGENOMIC	PAIRED	ILLUMINA	Illumina HiSeq 2000	SAMN08049763	human gut metagenome
UC35	SRR6468508	17601528	3440319340	17592907	195	2090	SRX3558836	G72703	UC	IBD_Discovery	WGS	RANDOM	METAGENOMIC	PAIRED	ILLUMINA	Illumina HiSeq 2000	SAMN08049764	human gut metagenome
UC38	SRR6468511	17871301	3535985344	17862402	197	2134	SRX3558833	G72704	UC	IBD_Discovery	WGS	RANDOM	METAGENOMIC	PAIRED	ILLUMINA	Illumina HiSeq 2000	SAMN08049765	human gut metagenome
UC37	SRR6468510	16517077	3256734714	16509026	197	1990	SRX3558834	G72705	UC	IBD_Discovery	WGS	RANDOM	METAGENOMIC	PAIRED	ILLUMINA	Illumina HiSeq 2000	SAMN08049766	human gut metagenome
UC39	SRR6468512	15142669	2971880592	15135363	196	1824	SRX3558832	G72706	UC	IBD_Discovery	WGS	RANDOM	METAGENOMIC	PAIRED	ILLUMINA	Illumina HiSeq 2000	SAMN08049768	human gut metagenome
UC67	SRR6468704	6740314	1330493686	6737260	197	804	SRX3558860	G72708	UC	IBD_Discovery	WGS	RANDOM	METAGENOMIC	PAIRED	ILLUMINA	Illumina HiSeq 2000	SAMN08049770	human gut metagenome
UC68	SRR6468705	18139734	3588457491	18130716	197	2153	SRX3558859	G72709	UC	IBD_Discovery	WGS	RANDOM	METAGENOMIC	PAIRED	ILLUMINA	Illumina HiSeq 2000	SAMN08049771	human gut metagenome
UC65	SRR6468702	17170496	3306410400	17162642	192	2000	SRX3558862	G72710	UC	IBD_Discovery	WGS	RANDOM	METAGENOMIC	PAIRED	ILLUMINA	Illumina HiSeq 2000	SAMN08049772	human gut metagenome
UC66	SRR6468703	11416415	2248778088	11411264	196	1359	SRX3558861	G72711	UC	IBD_Discovery	WGS	RANDOM	METAGENOMIC	PAIRED	ILLUMINA	Illumina HiSeq 2000	SAMN08049773	human gut metagenome
UC69	SRR6468708	15708589	3096901499	15701191	197	1884	SRX3558856	G72712	UC	IBD_Discovery	WGS	RANDOM	METAGENOMIC	PAIRED	ILLUMINA	Illumina HiSeq 2000	SAMN08049774	human gut metagenome
UC40	SRR6468513	10589227	2089776189	10584593	197	1266	SRX3558831	G72713	UC	IBD_Discovery	WGS	RANDOM	METAGENOMIC	PAIRED	ILLUMINA	Illumina HiSeq 2000	SAMN08049767	human gut metagenome
UC76	SRR6468499	11775766	2327628300	11775618	197	1547	SRX3558845	G85089	UC	IBD_Validation	WGS	RANDOM	METAGENOMIC	PAIRED	ILLUMINA	Illumina HiSeq 2000	SAMN08049791	human gut metagenome
UC46	SRR6468533	11739196	2320571062	11738312	197	1507	SRX3558811	G85117	UC	IBD_Validation	WGS	RANDOM	METAGENOMIC	PAIRED	ILLUMINA	Illumina HiSeq 2000	SAMN08049783	human gut metagenome
UC48	SRR6468536	8176353	1617676032	8176353	197	960	SRX3558808	G85127	UC	IBD_Validation	WGS	RANDOM	METAGENOMIC	PAIRED	ILLUMINA	Illumina HiSeq 2000	SAMN08049780	human gut metagenome
UC75	SRR6468718	10773619	2120865978	10773400	196	1413	SRX3558846	G85129	UC	IBD_Validation	WGS	RANDOM	METAGENOMIC	PAIRED	ILLUMINA	Illumina HiSeq 2000	SAMN08049790	human gut metagenome
UC52	SRR6468553	9366550	1843979996	9366417	196	1238	SRX3558791	G85136	UC	IBD_Validation	WGS	RANDOM	METAGENOMIC	PAIRED	ILLUMINA	Illumina HiSeq 2000	SAMN08049815	human gut metagenome
UC31	SRR6468500	12002024	2374009249	12001828	197	1574	SRX3558844	G85161	UC	IBD_Validation	WGS	RANDOM	METAGENOMIC	PAIRED	ILLUMINA	Illumina HiSeq 2000	SAMN08049792	human gut metagenome
UC72	SRR6468715	11457309	2259152703	11456989	197	1497	SRX3558849	G85165	UC	IBD_Validation	WGS	RANDOM	METAGENOMIC	PAIRED	ILLUMINA	Illumina HiSeq 2000	SAMN08049795	human gut metagenome
UC70	SRR6468710	9321498	1831396859	9321393	196	1237	SRX3558854	G85171	UC	IBD_Validation	WGS	RANDOM	METAGENOMIC	PAIRED	ILLUMINA	Illumina HiSeq 2000	SAMN08049778	human gut metagenome
UC51	SRR6468540	12424286	2446753702	12409852	196	1606	SRX3558804	G85182	UC	IBD_Validation	WGS	RANDOM	METAGENOMIC	PAIRED	ILLUMINA	Illumina HiSeq 2000	SAMN08049784	human gut metagenome
UC45	SRR6468532	9766729	1930821478	9766221	197	1256	SRX3558812	G85199	UC	IBD_Validation	WGS	RANDOM	METAGENOMIC	PAIRED	ILLUMINA	Illumina HiSeq 2000	SAMN08049788	human gut metagenome
UC73	SRR6468716	7366430	1450470374	7366113	196	948	SRX3558848	G85245	UC	IBD_Validation	WGS	RANDOM	METAGENOMIC	PAIRED	ILLUMINA	Illumina HiSeq 2000	SAMN08049796	human gut metagenome
UC50	SRR6468538	6416094	1269126914	6416094	197	754	SRX3558806	G85246	UC	IBD_Validation	WGS	RANDOM	METAGENOMIC	PAIRED	ILLUMINA	Illumina HiSeq 2000	SAMN08049786	human gut metagenome
UC54	SRR6468558	8997486	1767494565	8997361	196	1190	SRX3558786	G85257	UC	IBD_Validation	WGS	RANDOM	METAGENOMIC	PAIRED	ILLUMINA	Illumina HiSeq 2000	SAMN08049810	human gut metagenome
UC74	SRR6468717	5986216	1185475420	5986216	198	698	SRX3558847	G85291	UC	IBD_Validation	WGS	RANDOM	METAGENOMIC	PAIRED	ILLUMINA	Illumina HiSeq 2000	SAMN08049797	human gut metagenome
UC32	SRR6468501	5077605	997635321	5071852	196	649	SRX3558843	G85315	UC	IBD_Validation	WGS	RANDOM	METAGENOMIC	PAIRED	ILLUMINA	Illumina HiSeq 2000	SAMN08049793	human gut metagenome
UC53	SRR6468556	12634490	2484419064	12619617	196	1627	SRX3558788	G85340	UC	IBD_Validation	WGS	RANDOM	METAGENOMIC	PAIRED	ILLUMINA	Illumina HiSeq 2000	SAMN08049812	human gut metagenome
UC71	SRR6468714	10753164	2111706081	10740553	196	1392	SRX3558850	G85361	UC	IBD_Validation	WGS	RANDOM	METAGENOMIC	PAIRED	ILLUMINA	Illumina HiSeq 2000	SAMN08049794	human gut metagenome
UC49	SRR6468537	11248411	2221145275	11248233	197	1480	SRX3558807	G85364	UC	IBD_Validation	WGS	RANDOM	METAGENOMIC	PAIRED	ILLUMINA	Illumina HiSeq 2000	SAMN08049787	human gut metagenome
UC42	SRR6468516	15994168	3159585337	15993813	197	2094	SRX3558828	G85373	UC	IBD_Validation	WGS	RANDOM	METAGENOMIC	PAIRED	ILLUMINA	Illumina HiSeq 2000	SAMN08049804	human gut metagenome
UC44	SRR6468531	12104909	2383587064	12104643	196	1587	SRX3558813	G85379	UC	IBD_Validation	WGS	RANDOM	METAGENOMIC	PAIRED	ILLUMINA	Illumina HiSeq 2000	SAMN08049789	human gut metagenome
UC47	SRR6468535	5639050	1113673446	5639050	197	665	SRX3558809	G85384	UC	IBD_Validation	WGS	RANDOM	METAGENOMIC	PAIRED	ILLUMINA	Illumina HiSeq 2000	SAMN08049781	human gut metagenome
UC43	SRR6468519	10587600	2090615826	10587117	197	1364	SRX3558825	G85385	UC	IBD_Validation	WGS	RANDOM	METAGENOMIC	PAIRED	ILLUMINA	Illumina HiSeq 2000	SAMN08049807	human gut metagenome
UC41	SRR6468515	17568250	3460567793	17548626	196	2282	SRX3558829	G85401	UC	IBD_Validation	WGS	RANDOM	METAGENOMIC	PAIRED	ILLUMINA	Illumina HiSeq 2000	SAMN08049803	human gut metagenome
CRC1	ERR688638	36858391	6787034988	36858391	184	5431	ERX633639	SZAXPI021719-23	CRC	CRC	WGS	OTHER	METAGENOMIC	PAIRED	ILLUMINA	Illumina HiSeq 2000	SAMEA3136768	human gut metagenome
CRC2	ERR688583	36202656	6744431781	36202656	186	5290	ERX633584	SZAXPI021717-20	CRC	CRC	WGS	OTHER	METAGENOMIC	PAIRED	ILLUMINA	Illumina HiSeq 2000	SAMEA3136763	human gut metagenome
CRC3	ERR688650	33015193	6141522676	33015193	186	4834	ERX633651	SZAXPI021716-17	CRC	CRC	WGS	OTHER	METAGENOMIC	PAIRED	ILLUMINA	Illumina HiSeq 2000	SAMEA3136762	human gut metagenome
CRC4	ERR688582	33201178	6123699553	33201178	184	4777	ERX633583	SZAXPI021630-17	CRC	CRC	WGS	OTHER	METAGENOMIC	PAIRED	ILLUMINA	Illumina HiSeq 2000	SAMEA3136725	human gut metagenome
CRC5	ERR688572	32431127	6005192641	32431127	185	4758	ERX633573	SZAXPI021652-111	CRC	CRC	WGS	OTHER	METAGENOMIC	PAIRED	ILLUMINA	Illumina HiSeq 2000	SAMEA3136750	human gut metagenome
CRC6	ERR688642	31804185	5914867779	31804185	185	4611	ERX633643	SZAXPI021718-21	CRC	CRC	WGS	OTHER	METAGENOMIC	PAIRED	ILLUMINA	Illumina HiSeq 2000	SAMEA3136764	human gut metagenome
CRC7	ERR688541	31580158	5855136558	31580158	185	4565	ERX633542	SZAXPI021629-16	CRC	CRC	WGS	OTHER	METAGENOMIC	PAIRED	ILLUMINA	Illumina HiSeq 2000	SAMEA3136724	human gut metagenome
CRC8	ERR688637	30100955	5600253027	30100955	186	4468	ERX633638	SZAXPI021692-142	CRC	CRC	WGS	OTHER	METAGENOMIC	PAIRED	ILLUMINA	Illumina HiSeq 2000	SAMEA3136757	human gut metagenome
CRC9	ERR688576	29991991	5547811687	29991991	184	4433	ERX633577	SZAXPI021654-123	CRC	CRC	WGS	OTHER	METAGENOMIC	PAIRED	ILLUMINA	Illumina HiSeq 2000	SAMEA3136752	human gut metagenome
CRC10	ERR688534	31308192	5783050146	31308192	184	4414	ERX633535	SZAXPI021640-47	CRC	CRC	WGS	OTHER	METAGENOMIC	PAIRED	ILLUMINA	Illumina HiSeq 2000	SAMEA3136765	human gut metagenome
CRC11	ERR688527	29927254	5443741151	29927254	181	4393	ERX633528	SZAXPI021656-133	CRC	CRC	WGS	OTHER	METAGENOMIC	PAIRED	ILLUMINA	Illumina HiSeq 2000	SAMEA3136754	human gut metagenome
CRC12	ERR688569	31222562	5597958444	31222562	179	4380	ERX633570	SZAXPI021631-20	CRC	CRC	WGS	OTHER	METAGENOMIC	PAIRED	ILLUMINA	Illumina HiSeq 2000	SAMEA3136726	human gut metagenome
CRC13	ERR688571	29360386	5482176486	29360386	186	4327	ERX633572	SZAXPI021693-158	CRC	CRC	WGS	OTHER	METAGENOMIC	PAIRED	ILLUMINA	Illumina HiSeq 2000	SAMEA3136758	human gut metagenome
CRC14	ERR688575	30227502	5601819282	30227502	185	4321	ERX633576	SZAXPI021632-21	CRC	CRC	WGS	OTHER	METAGENOMIC	PAIRED	ILLUMINA	Illumina HiSeq 2000	SAMEA3136727	human gut metagenome
CRC15	ERR688634	29017379	5385697494	29017379	185	4288	ERX633635	SZAXPI021648-95	CRC	CRC	WGS	OTHER	METAGENOMIC	PAIRED	ILLUMINA	Illumina HiSeq 2000	SAMEA3136746	human gut metagenome
CRC16	ERR688548	29363386	5423232706	29363386	184	4179	ERX633549	SZAXPI021643-87	CRC	CRC	WGS	OTHER	METAGENOMIC	PAIRED	ILLUMINA	Illumina HiSeq 2000	SAMEA3136766	human gut metagenome
CRC17	ERR688581	30717938	5783204906	30717938	188	4168	ERX633582	SZAXPI021715-16	CRC	CRC	WGS	OTHER	METAGENOMIC	PAIRED	ILLUMINA	Illumina HiSeq 2000	SAMEA3136761	human gut metagenome
CRC18	ERR688641	28467172	5333842305	28467172	187	4125	ERX633642	SZAXPI021645-90	CRC	CRC	WGS	OTHER	METAGENOMIC	PAIRED	ILLUMINA	Illumina HiSeq 2000	SAMEA3136744	human gut metagenome
CRC19	ERR688574	27911137	5135250390	27911137	183	4122	ERX633575	SZAXPI021690-169	CRC	CRC	WGS	OTHER	METAGENOMIC	PAIRED	ILLUMINA	Illumina HiSeq 2000	SAMEA3136760	human gut metagenome
CRC20	ERR688640	28651553	5302929320	28651553	185	4107	ERX633641	SZAXPI021665-25	CRC	CRC	WGS	OTHER	METAGENOMIC	PAIRED	ILLUMINA	Illumina HiSeq 2000	SAMEA3136730	human gut metagenome
CRC21	ERR688577	28686450	5308154538	28686450	185	4084	ERX633578	SZAXPI021641-62	CRC	CRC	WGS	OTHER	METAGENOMIC	PAIRED	ILLUMINA	Illumina HiSeq 2000	SAMEA3136740	human gut metagenome
CRC22	ERR688636	28120088	5239911401	28120088	186	4015	ERX633637	SZAXPI021635-32	CRC	CRC	WGS	OTHER	METAGENOMIC	PAIRED	ILLUMINA	Illumina HiSeq 2000	SAMEA3136733	human gut metagenome
CRC23	ERR688573	27671795	5114931041	27671795	184	3994	ERX633574	SZAXPI021644-88	CRC	CRC	WGS	OTHER	METAGENOMIC	PAIRED	ILLUMINA	Illumina HiSeq 2000	SAMEA3136742	human gut metagenome
CRC24	ERR688580	27416746	5039447297	27416746	183	3990	ERX633581	SZAXPI021647-94	CRC	CRC	WGS	OTHER	METAGENOMIC	PAIRED	ILLUMINA	Illumina HiSeq 2000	SAMEA3136767	human gut metagenome
CRC25	ERR688553	27886772	5218798290	27886772	187	3986	ERX633554	SZAXPI021663-23	CRC	CRC	WGS	OTHER	METAGENOMIC	PAIRED	ILLUMINA	Illumina HiSeq 2000	SAMEA3136728	human gut metagenome
CRC26	ERR688521	26617685	4962039111	26617685	186	3924	ERX633522	SZAXPI021649-102	CRC	CRC	WGS	OTHER	METAGENOMIC	PAIRED	ILLUMINA	Illumina HiSeq 2000	SAMEA3136747	human gut metagenome
CRC27	ERR688578	27061552	4999791414	27061552	184	3895	ERX633579	SZAXPI021633-26	CRC	CRC	WGS	OTHER	METAGENOMIC	PAIRED	ILLUMINA	Illumina HiSeq 2000	SAMEA3136731	human gut metagenome
CRC28	ERR688513	26382550	4873312244	26382550	184	3889	ERX633514	SZAXPI021669-24	CRC	CRC	WGS	OTHER	METAGENOMIC	PAIRED	ILLUMINA	Illumina HiSeq 2000	SAMEA3136769	human gut metagenome
CRC29	ERR688647	26712989	5000758726	26712989	187	3867	ERX633648	SZAXPI021642-84	CRC	CRC	WGS	OTHER	METAGENOMIC	PAIRED	ILLUMINA	Illumina HiSeq 2000	SAMEA3136741	human gut metagenome
CRC30	ERR688639	25919573	4787550232	25919573	184	3844	ERX633640	SZAXPI021651-109	CRC	CRC	WGS	OTHER	METAGENOMIC	PAIRED	ILLUMINA	Illumina HiSeq 2000	SAMEA3136749	human gut metagenome
CRC31	ERR688515	25837477	4788280230	25837477	185	3805	ERX633516	SZAXPI021653-113	CRC	CRC	WGS	OTHER	METAGENOMIC	PAIRED	ILLUMINA	Illumina HiSeq 2000	SAMEA3136751	human gut metagenome
CRC32	ERR688579	25170549	4473912927	25170549	177	3713	ERX633580	SZAXPI021664-24	CRC	CRC	WGS	OTHER	METAGENOMIC	PAIRED	ILLUMINA	Illumina HiSeq 2000	SAMEA3136729	human gut metagenome
CRC33	ERR688618	25369054	4715595335	25369054	185	3659	ERX633619	SZAXPI021634-27	CRC	CRC	WGS	OTHER	METAGENOMIC	PAIRED	ILLUMINA	Illumina HiSeq 2000	SAMEA3136732	human gut metagenome
CRC34	ERR688517	25516040	4752924577	25516040	186	3607	ERX633518	SZAXPI021638-43	CRC	CRC	WGS	OTHER	METAGENOMIC	PAIRED	ILLUMINA	Illumina HiSeq 2000	SAMEA3136738	human gut metagenome
CRC35	ERR688558	24446743	4494808540	24446743	183	3576	ERX633559	SZAXPI021691-140	CRC	CRC	WGS	OTHER	METAGENOMIC	PAIRED	ILLUMINA	Illumina HiSeq 2000	SAMEA3136756	human gut metagenome
CRC36	ERR688643	24539947	4590461867	24539947	187	3448	ERX633644	SZAXPI021636-36	CRC	CRC	WGS	OTHER	METAGENOMIC	PAIRED	ILLUMINA	Illumina HiSeq 2000	SAMEA3136735	human gut metagenome
CRC37	ERR688649	24786392	4643146298	24786392	187	3443	ERX633650	SZAXPI021639-45	CRC	CRC	WGS	OTHER	METAGENOMIC	PAIRED	ILLUMINA	Illumina HiSeq 2000	SAMEA3136739	human gut metagenome
CRC38	ERR688567	23197613	4266331228	23197613	183	3440	ERX633568	SZAXPI021655-129	CRC	CRC	WGS	OTHER	METAGENOMIC	PAIRED	ILLUMINA	Illumina HiSeq 2000	SAMEA3136753	human gut metagenome
CRC39	ERR688547	23261680	4324676335	23261680	185	3433	ERX633548	SZAXPI021694-136	CRC	CRC	WGS	OTHER	METAGENOMIC	PAIRED	ILLUMINA	Illumina HiSeq 2000	SAMEA3136755	human gut metagenome
CRC40	ERR688644	23237641	4311437828	23237641	185	3377	ERX633645	SZAXPI021646-93	CRC	CRC	WGS	OTHER	METAGENOMIC	PAIRED	ILLUMINA	Illumina HiSeq 2000	SAMEA3136745	human gut metagenome
CRC41	ERR688525	23424383	4398193953	23424383	187	3364	ERX633526	SZAXPI021668-89	CRC	CRC	WGS	OTHER	METAGENOMIC	PAIRED	ILLUMINA	Illumina HiSeq 2000	SAMEA3136743	human gut metagenome
CRC42	ERR688635	22537125	4172640155	22537125	185	3352	ERX633636	SZAXPI021689-166	CRC	CRC	WGS	OTHER	METAGENOMIC	PAIRED	ILLUMINA	Illumina HiSeq 2000	SAMEA3136759	human gut metagenome
CRC43	ERR688570	22124801	4095643921	22124801	185	3193	ERX633571	SZAXPI021666-33	CRC	CRC	WGS	OTHER	METAGENOMIC	PAIRED	ILLUMINA	Illumina HiSeq 2000	SAMEA3136734	human gut metagenome
CRC44	ERR688651	21302038	3966805469	21302038	186	2998	ERX633652	SZAXPI021637-37	CRC	CRC	WGS	OTHER	METAGENOMIC	PAIRED	ILLUMINA	Illumina HiSeq 2000	SAMEA3136736	human gut metagenome
CRC45	ERR688505	20056458	3587136691	20056458	178	2890	ERX633506	SZAXPI021650-108	CRC	CRC	WGS	OTHER	METAGENOMIC	PAIRED	ILLUMINA	Illumina HiSeq 2000	SAMEA3136748	human gut metagenome
CRC46	ERR688568	19520755	3593264350	19520755	184	2701	ERX633569	SZAXPI021667-39	CRC	CRC	WGS	OTHER	METAGENOMIC	PAIRED	ILLUMINA	Illumina HiSeq 2000	SAMEA3136737	human gut metagenome
CRC47	DRR127476	30430036	8493149732	28660381	279	5172	DRX120220		CRC	CRC	WGS	RANDOM	METAGENOMIC	PAIRED	ILLUMINA	Illumina HiSeq 2500	SAMD00114722	human gut metagenome
CRC48	DRR127478	23380633	6486706572	22392398	277	3914	DRX120222		CRC	CRC	WGS	RANDOM	METAGENOMIC	PAIRED	ILLUMINA	Illumina HiSeq 2500	SAMD00114724	human gut metagenome
CRC49	DRR127481	32411288	8714631225	31242260	268	5037	DRX120225		CRC	CRC	WGS	RANDOM	METAGENOMIC	PAIRED	ILLUMINA	Illumina HiSeq 2500	SAMD00114727	human gut metagenome
CRC50	DRR127485	33368999	9023711379	32204846	270	5165	DRX120229		CRC	CRC	WGS	RANDOM	METAGENOMIC	PAIRED	ILLUMINA	Illumina HiSeq 2500	SAMD00114731	human gut metagenome
CRC51	DRR127491	8172517	2124339384	7927272	259	1147	DRX120235		CRC	CRC	WGS	RANDOM	METAGENOMIC	PAIRED	ILLUMINA	Illumina HiSeq 2500	SAMD00114737	human gut metagenome
CRC52	DRR127507	17768593	5033451978	17283733	283	2758	DRX120251		CRC	CRC	WGS	RANDOM	METAGENOMIC	PAIRED	ILLUMINA	Illumina HiSeq 2500	SAMD00114753	human gut metagenome
CRC53	DRR127509	22705255	6291025847	22015107	277	3535	DRX120253		CRC	CRC	WGS	RANDOM	METAGENOMIC	PAIRED	ILLUMINA	Illumina HiSeq 2500	SAMD00114755	human gut metagenome
CRC54	DRR127514	7572069	2160696301	7096763	285	1252	DRX120258		CRC	CRC	WGS	RANDOM	METAGENOMIC	PAIRED	ILLUMINA	Illumina HiSeq 2500	SAMD00114760	human gut metagenome
CRC55	DRR127515	38912178	10773756152	37487975	276	6051	DRX120259		CRC	CRC	WGS	RANDOM	METAGENOMIC	PAIRED	ILLUMINA	Illumina HiSeq 2500	SAMD00114761	human gut metagenome
CRC56	DRR127517	30330059	8117330663	29483937	267	4578	DRX120261		CRC	CRC	WGS	RANDOM	METAGENOMIC	PAIRED	ILLUMINA	Illumina HiSeq 2500	SAMD00114763	human gut metagenome
CRC57	DRR127519	30741149	8506158049	29552299	276	4625	DRX120263		CRC	CRC	WGS	RANDOM	METAGENOMIC	PAIRED	ILLUMINA	Illumina HiSeq 2500	SAMD00114765	human gut metagenome
CRC58	DRR127521	26414911	7485815395	25265879	283	4077	DRX120265		CRC	CRC	WGS	RANDOM	METAGENOMIC	PAIRED	ILLUMINA	Illumina HiSeq 2500	SAMD00114767	human gut metagenome
CRC59	DRR127536	25472942	6795738690	24316177	266	3931	DRX120280		CRC	CRC	WGS	RANDOM	METAGENOMIC	PAIRED	ILLUMINA	Illumina HiSeq 2500	SAMD00114782	human gut metagenome
CRC60	DRR127557	16654956	4791145970	16089579	287	2765	DRX120301		CRC	CRC	WGS	RANDOM	METAGENOMIC	PAIRED	ILLUMINA	Illumina HiSeq 2500	SAMD00114803	human gut metagenome
CRC61	DRR127559	23413900	6603287365	21813058	282	4425	DRX120303		CRC	CRC	WGS	RANDOM	METAGENOMIC	PAIRED	ILLUMINA	Illumina HiSeq 2500	SAMD00114805	human gut metagenome
CRC62	DRR127567	20550365	5731747535	19011255	278	3861	DRX120311		CRC	CRC	WGS	RANDOM	METAGENOMIC	PAIRED	ILLUMINA	Illumina HiSeq 2500	SAMD00114813	human gut metagenome
CRC63	DRR127579	22195003	6262276088	20867646	282	4198	DRX120323		CRC	CRC	WGS	RANDOM	METAGENOMIC	PAIRED	ILLUMINA	Illumina HiSeq 2500	SAMD00114825	human gut metagenome
CRC64	DRR127580	23019273	6471366583	21469429	281	4332	DRX120324		CRC	CRC	WGS	RANDOM	METAGENOMIC	PAIRED	ILLUMINA	Illumina HiSeq 2500	SAMD00114826	human gut metagenome
CRC65	DRR127594	19018108	5351408216	17683987	281	3154	DRX120338		CRC	CRC	WGS	RANDOM	METAGENOMIC	PAIRED	ILLUMINA	Illumina HiSeq 2500	SAMD00114840	human gut metagenome
CRC66	DRR127603	15750915	4511745194	14999882	286	2674	DRX120347		CRC	CRC	WGS	RANDOM	METAGENOMIC	PAIRED	ILLUMINA	Illumina HiSeq 2500	SAMD00114849	human gut metagenome
CRC67	DRR127617	17028912	4883791076	16242960	286	2912	DRX120361		CRC	CRC	WGS	RANDOM	METAGENOMIC	PAIRED	ILLUMINA	Illumina HiSeq 2500	SAMD00114863	human gut metagenome
CRC68	DRR127625	22041824	6257013250	20674965	283	3696	DRX120369		CRC	CRC	WGS	RANDOM	METAGENOMIC	PAIRED	ILLUMINA	Illumina HiSeq 2500	SAMD00114871	human gut metagenome
CRC69	DRR127638	16609881	4617687716	15016376	278	3134	DRX120382		CRC	CRC	WGS	RANDOM	METAGENOMIC	PAIRED	ILLUMINA	Illumina HiSeq 2500	SAMD00114884	human gut metagenome
CRC70	DRR127646	21282736	5995084694	19953247	281	3512	DRX120390		CRC	CRC	WGS	RANDOM	METAGENOMIC	PAIRED	ILLUMINA	Illumina HiSeq 2500	SAMD00114892	human gut metagenome
CRC71	DRR127647	18991968	5406527143	18235623	284	3084	DRX120391		CRC	CRC	WGS	RANDOM	METAGENOMIC	PAIRED	ILLUMINA	Illumina HiSeq 2500	SAMD00114893	human gut metagenome
CRC72	DRR127666	21232121	5981611447	19543356	281	3529	DRX120410		CRC	CRC	WGS	RANDOM	METAGENOMIC	PAIRED	ILLUMINA	Illumina HiSeq 2500	SAMD00114912	human gut metagenome
CRC73	DRR127669	13064287	3658139787	11891991	280	2173	DRX120413		CRC	CRC	WGS	RANDOM	METAGENOMIC	PAIRED	ILLUMINA	Illumina HiSeq 2500	SAMD00114915	human gut metagenome
CRC74	DRR127674	24595262	6875666831	22624031	279	4518	DRX120418		CRC	CRC	WGS	RANDOM	METAGENOMIC	PAIRED	ILLUMINA	Illumina HiSeq 2500	SAMD00114920	human gut metagenome
CRC75	DRR127685	22056799	6238395657	20555789	282	3673	DRX120429		CRC	CRC	WGS	RANDOM	METAGENOMIC	PAIRED	ILLUMINA	Illumina HiSeq 2500	SAMD00114931	human gut metagenome
CRC76	DRR127700	16685322	4707908266	15476560	282	2646	DRX120444		CRC	CRC	WGS	RANDOM	METAGENOMIC	PAIRED	ILLUMINA	Illumina HiSeq 2500	SAMD00114946	human gut metagenome
CRC77	DRR127708	14685595	4141675679	13603018	282	2698	DRX120452		CRC	CRC	WGS	RANDOM	METAGENOMIC	PAIRED	ILLUMINA	Illumina HiSeq 2500	SAMD00114954	human gut metagenome
CRC78	DRR127718	19461233	5433741142	17940397	279	3701	DRX120462		CRC	CRC	WGS	RANDOM	METAGENOMIC	PAIRED	ILLUMINA	Illumina HiSeq 2500	SAMD00114964	human gut metagenome
CRC79	DRR127720	26447544	7300452343	24022415	276	4975	DRX120464		CRC	CRC	WGS	RANDOM	METAGENOMIC	PAIRED	ILLUMINA	Illumina HiSeq 2500	SAMD00114966	human gut metagenome
CRC80	DRR127754	24131306	6727471684	23093285	278	3875	DRX120498		CRC	CRC	WGS	RANDOM	METAGENOMIC	PAIRED	ILLUMINA	Illumina HiSeq 2500	SAMD00115000	human gut metagenome
CRC81	DRR127767	24224902	6810437048	23146842	281	4068	DRX120511		CRC	CRC	WGS	RANDOM	METAGENOMIC	PAIRED	ILLUMINA	Illumina HiSeq 2500	SAMD00115013	human gut metagenome
CRC82	DRR127774	19941627	5515213950	19256813	276	3171	DRX120518		CRC	CRC	WGS	RANDOM	METAGENOMIC	PAIRED	ILLUMINA	Illumina HiSeq 2500	SAMD00115020	human gut metagenome
CRC83	DRR127789	24665192	6926623274	22909533	280	4125	DRX120533		CRC	CRC	WGS	RANDOM	METAGENOMIC	PAIRED	ILLUMINA	Illumina HiSeq 2500	SAMD00115035	human gut metagenome
CRC84	DRR162777	17649962	4990905572	16466008	282	3061	DRX153396		CRC	CRC	WGS	RANDOM	METAGENOMIC	PAIRED	ILLUMINA	Illumina HiSeq 2500	SAMD00154993	human gut metagenome
CRC85	DRR162778	29837005	8462198734	28104746	283	5262	DRX153397		CRC	CRC	WGS	RANDOM	METAGENOMIC	PAIRED	ILLUMINA	Illumina HiSeq 2500	SAMD00154994	human gut metagenome
CRC86	DRR162779	12931599	3640483934	11986111	281	2232	DRX153398		CRC	CRC	WGS	RANDOM	METAGENOMIC	PAIRED	ILLUMINA	Illumina HiSeq 2500	SAMD00154995	human gut metagenome
CRC87	SRR6915184	21057139	4176016663	21057139	198	1931	SRX3862826	SBJ01C	CRC	CRC	WGS	RANDOM	METAGENOMIC	PAIRED	ILLUMINA	Illumina HiSeq 2500	SAMN08813946	human gut metagenome
CRC88	SRR6915183	21061322	4172656669	21061322	198	1924	SRX3862827	SBJ02C	CRC	CRC	WGS	RANDOM	METAGENOMIC	PAIRED	ILLUMINA	Illumina HiSeq 2500	SAMN08813945	human gut metagenome
CRC89	SRR6915185	17414743	3449968979	17414743	198	1564	SRX3862825	SBJ04C	CRC	CRC	WGS	RANDOM	METAGENOMIC	PAIRED	ILLUMINA	Illumina HiSeq 2500	SAMN08813936	human gut metagenome
CRC90	SRR6915180	21750526	4307730812	21750526	198	1946	SRX3862830	SBJ05C	CRC	CRC	WGS	RANDOM	METAGENOMIC	PAIRED	ILLUMINA	Illumina HiSeq 2500	SAMN08813967	human gut metagenome
CRC91	SRR6915179	29208135	5776048618	29208135	197	2618	SRX3862831	SBJ06C	CRC	CRC	WGS	RANDOM	METAGENOMIC	PAIRED	ILLUMINA	Illumina HiSeq 2500	SAMN08813966	human gut metagenome
CRC92	SRR6915182	29232742	5789596185	29232742	198	2650	SRX3862828	SBJ07C	CRC	CRC	WGS	RANDOM	METAGENOMIC	PAIRED	ILLUMINA	Illumina HiSeq 2500	SAMN08813958	human gut metagenome
CRC93	SRR6915181	23875829	4727806502	23875829	198	2164	SRX3862829	SBJ10C	CRC	CRC	WGS	RANDOM	METAGENOMIC	PAIRED	ILLUMINA	Illumina HiSeq 2500	SAMN08813938	human gut metagenome
CRC94	SRR6915178	23386617	4649468222	23386617	198	2149	SRX3862832	SBJ11C	CRC	CRC	WGS	RANDOM	METAGENOMIC	PAIRED	ILLUMINA	Illumina HiSeq 2500	SAMN08813944	human gut metagenome
CRC95	SRR6915177	19079349	3758212211	19079349	196	1710	SRX3862833	SBJ12C	CRC	CRC	WGS	RANDOM	METAGENOMIC	PAIRED	ILLUMINA	Illumina HiSeq 2500	SAMN08813928	human gut metagenome
CRC96	SRR6915109	31279186	6221628252	31279186	198	2875	SRX3862901	SBJ20C	CRC	CRC	WGS	RANDOM	METAGENOMIC	PAIRED	ILLUMINA	Illumina HiSeq 2500	SAMN08813954	human gut metagenome
CRC97	SRR6915107	11359926	2249748272	11359926	198	1030	SRX3862903	SBJ22C	CRC	CRC	WGS	RANDOM	METAGENOMIC	PAIRED	ILLUMINA	Illumina HiSeq 2500	SAMN08813949	human gut metagenome
CRC98	SRR6915105	15169898	3006599760	15169898	198	1395	SRX3862905	SBJ25C	CRC	CRC	WGS	RANDOM	METAGENOMIC	PAIRED	ILLUMINA	Illumina HiSeq 2500	SAMN08813975	human gut metagenome
CRC99	SRR6915104	19929853	3954423129	19929853	198	1799	SRX3862906	SBJ26C	CRC	CRC	WGS	RANDOM	METAGENOMIC	PAIRED	ILLUMINA	Illumina HiSeq 2500	SAMN08813956	human gut metagenome
CRC100	SRR6915103	17661211	3502120927	17661211	198	1622	SRX3862907	SBJ27C	CRC	CRC	WGS	RANDOM	METAGENOMIC	PAIRED	ILLUMINA	Illumina HiSeq 2500	SAMN08813971	human gut metagenome
CRC101	SRR6915153	15588630	3091754774	15588630	198	1426	SRX3862857	SBJ29C	CRC	CRC	WGS	RANDOM	METAGENOMIC	PAIRED	ILLUMINA	Illumina HiSeq 2500	SAMN08813940	human gut metagenome
CRC102	SRR6915154	6347200	1258441499	6347200	198	579	SRX3862856	SBJ31C	CRC	CRC	WGS	RANDOM	METAGENOMIC	PAIRED	ILLUMINA	Illumina HiSeq 2500	SAMN08813924	human gut metagenome
CRC103	SRR6915151	15277334	3027512615	15277334	198	1393	SRX3862859	SBJ32C	CRC	CRC	WGS	RANDOM	METAGENOMIC	PAIRED	ILLUMINA	Illumina HiSeq 2500	SAMN08813978	human gut metagenome
CRC104	SRR6915152	19867836	3940584384	19867836	198	1804	SRX3862858	SBJ33C	CRC	CRC	WGS	RANDOM	METAGENOMIC	PAIRED	ILLUMINA	Illumina HiSeq 2500	SAMN08813934	human gut metagenome
CRC105	SRR6915150	20527122	4061843135	20527122	197	1858	SRX3862860	SBJ35C	CRC	CRC	WGS	RANDOM	METAGENOMIC	PAIRED	ILLUMINA	Illumina HiSeq 2500	SAMN08813951	human gut metagenome
CRC106	SRR6915147	15326373	3038841388	15326373	198	1391	SRX3862863	SBJ36C	CRC	CRC	WGS	RANDOM	METAGENOMIC	PAIRED	ILLUMINA	Illumina HiSeq 2500	SAMN08813968	human gut metagenome
CRC107	SRR6915155	14520347	2876292643	14520347	198	1315	SRX3862855	SBJ39C	CRC	CRC	WGS	RANDOM	METAGENOMIC	PAIRED	ILLUMINA	Illumina HiSeq 2500	SAMN08813935	human gut metagenome
CRC108	SRR6915156	16892982	3348954723	16892982	198	1537	SRX3862854	SBJ40C	CRC	CRC	WGS	RANDOM	METAGENOMIC	PAIRED	ILLUMINA	Illumina HiSeq 2500	SAMN08813941	human gut metagenome
CRC109	SRR6915132	28622410	5690844677	28622410	198	2635	SRX3862878	SBJ42C	CRC	CRC	WGS	RANDOM	METAGENOMIC	PAIRED	ILLUMINA	Illumina HiSeq 2500	SAMN08813961	human gut metagenome
CRC110	SRR6915133	16158798	3212896055	16158798	198	1496	SRX3862877	SBJ47C	CRC	CRC	WGS	RANDOM	METAGENOMIC	PAIRED	ILLUMINA	Illumina HiSeq 2500	SAMN08813965	human gut metagenome
CRC111	SRR6915128	22411531	4452392988	22411531	198	2104	SRX3862882	SBJ49C	CRC	CRC	WGS	RANDOM	METAGENOMIC	PAIRED	ILLUMINA	Illumina HiSeq 2500	SAMN08813942	human gut metagenome
CRC112	SRR6915127	26450411	5253305524	26450411	198	2479	SRX3862883	SBJ50C	CRC	CRC	WGS	RANDOM	METAGENOMIC	PAIRED	ILLUMINA	Illumina HiSeq 2500	SAMN08813922	human gut metagenome
CRC113	SRR6915130	11693451	2322991771	11693451	198	1088	SRX3862880	SBJ51C	CRC	CRC	WGS	RANDOM	METAGENOMIC	PAIRED	ILLUMINA	Illumina HiSeq 2500	SAMN08813959	human gut metagenome
CRC114	SRR6915129	14950298	2968281897	14950298	198	1408	SRX3862881	SBJ52C	CRC	CRC	WGS	RANDOM	METAGENOMIC	PAIRED	ILLUMINA	Illumina HiSeq 2500	SAMN08813921	human gut metagenome
CRC115	SRR6915136	21943135	4358937863	21943135	198	2032	SRX3862874	SBJ53C	CRC	CRC	WGS	RANDOM	METAGENOMIC	PAIRED	ILLUMINA	Illumina HiSeq 2500	SAMN08813931	human gut metagenome
CRC116	SRR6915135	16918618	3358393294	16918618	198	1563	SRX3862875	SBJ55C	CRC	CRC	WGS	RANDOM	METAGENOMIC	PAIRED	ILLUMINA	Illumina HiSeq 2500	SAMN08813960	human gut metagenome
CRC117	SRR6915125	30201578	6000296678	30201578	198	2766	SRX3862885	SBJ61C	CRC	CRC	WGS	RANDOM	METAGENOMIC	PAIRED	ILLUMINA	Illumina HiSeq 2500	SAMN08813930	human gut metagenome
CRC118	SRR6915195	35725329	7093186441	35725329	198	3344	SRX3862815	SBJ64C	CRC	CRC	WGS	RANDOM	METAGENOMIC	PAIRED	ILLUMINA	Illumina HiSeq 2500	SAMN08813957	human gut metagenome
CRC119	SRR12650335	25712128	7713638400	0	300	1841	SRX9131631	EVC_HN_C1	CRC	CRC	WGS	OTHER	METAGENOMIC	PAIRED	ILLUMINA	Illumina HiSeq 2500	SAMN16175923	human gut metagenome
CRC120	SRR12676624	19641237	5892371100	0	300	1405	SRX9156772	EVC_HN_C2	CRC	CRC	WGS	OTHER	METAGENOMIC	PAIRED	ILLUMINA	Illumina HiSeq 2500	SAMN16175924	human gut metagenome
CRC121	SRR12676613	22625777	6787733100	0	300	1620	SRX9156783	EVC_HN_C3	CRC	CRC	WGS	OTHER	METAGENOMIC	PAIRED	ILLUMINA	Illumina HiSeq 2500	SAMN16175925	human gut metagenome
CRC122	SRR12650322	20277328	6083198400	0	300	1456	SRX9131644	EVC_HN_C4	CRC	CRC	WGS	OTHER	METAGENOMIC	PAIRED	ILLUMINA	Illumina HiSeq 2500	SAMN16175926	human gut metagenome
CRC123	SRR12676611	22779252	6833775600	0	300	1632	SRX9156785	EVC_HN_C5	CRC	CRC	WGS	OTHER	METAGENOMIC	PAIRED	ILLUMINA	Illumina HiSeq 2500	SAMN16175927	human gut metagenome
CRC124	SRR12650320	22448578	6734573400	0	300	1608	SRX9131646	EVC_HN_C6	CRC	CRC	WGS	OTHER	METAGENOMIC	PAIRED	ILLUMINA	Illumina HiSeq 2500	SAMN16175928	human gut metagenome
CRC125	SRR12676609	20067475	6020242500	0	300	1435	SRX9156787	EVC_HN_C7	CRC	CRC	WGS	OTHER	METAGENOMIC	PAIRED	ILLUMINA	Illumina HiSeq 2500	SAMN16175929	human gut metagenome
CRC126	SRR12650318	23145360	6943608000	0	300	1655	SRX9131648	EVC_HN_C8	CRC	CRC	WGS	OTHER	METAGENOMIC	PAIRED	ILLUMINA	Illumina HiSeq 2500	SAMN16175930	human gut metagenome
CSM79HHW	CSM79HHW	8901309	1684301765	8901309	189	592	SRX3120933	CSM79HHW_MGX	CD	IBD_Validation_HMP	WGS	RANDOM	METAGENOMIC	PAIRED	ILLUMINA	Illumina HiSeq 2000	SAMN07549053	human gut metagenome
HSM6XRR3	HSM6XRR3	12349916	2253079825	12349916	182	824	SRX3105426	HSM6XRR3_MGX	CD	IBD_Validation_HMP	WGS	RANDOM	METAGENOMIC	PAIRED	ILLUMINA	Illumina HiSeq 2000	SAMN07521618	human gut metagenome
CSM67UH7	CSM67UH7	12316821	2283955930	12316821	185	797	SRX3105028	CSM67UH7_MGX	Healthy	IBD_Validation_HMP	WGS	RANDOM	METAGENOMIC	PAIRED	ILLUMINA	Illumina HiSeq 2000	SAMN07521711	human gut metagenome
MSM79HCG	MSM79HCG	18371772	3400024909	18371772	185	1187	SRX3105089	MSM79HCG_MGX	Healthy	IBD_Validation_HMP	WGS	RANDOM	METAGENOMIC	PAIRED	ILLUMINA	Illumina HiSeq 2000	SAMN07521882	human gut metagenome
MSM6J2PO	MSM6J2PO	8027678	1453019103	8027678	181	517	SRX3105438	MSM6J2PO_MGX	Healthy	IBD_Validation_HMP	WGS	RANDOM	METAGENOMIC	PAIRED	ILLUMINA	Illumina HiSeq 2000	SAMN07521739	human gut metagenome
HSMA33NY	HSMA33NY	10499172	1903444720	10499172	181	686	SRX3109243	HSMA33NY_MGX	Healthy	IBD_Validation_HMP	WGS	RANDOM	METAGENOMIC	PAIRED	ILLUMINA	Illumina HiSeq 2000	SAMN07532820	human gut metagenome
HSM67VDT	HSM67VDT	15307501	2793818120	15307501	182	1027	SRX3120939	HSM67VDT_MGX	Healthy	IBD_Validation_HMP	WGS	RANDOM	METAGENOMIC	PAIRED	ILLUMINA	Illumina HiSeq 2000	SAMN07549054	human gut metagenome
PSM6XBW3	PSM6XBW3	3105580	593951789	3105580	191	285	SRX3105172	PSM6XBW3_MGX	Healthy	IBD_Validation_HMP	WGS	RANDOM	METAGENOMIC	PAIRED	ILLUMINA	Illumina HiSeq 2000	SAMN07521813	human gut metagenome
ERR209698	ERR209698	11835037	1978391653	11835037	167	1037	ERX184363	100518	CD	IBD_Validation	WGS	other	METAGENOMIC	PAIRED	ILLUMINA	Illumina HiSeq 2000	SAMEA2042107	human gut metagenome
ERR209695	ERR209695	26905281	3744828110	26905281	139	1753	ERX184360	2010122	CD	IBD_Validation	WGS	other	METAGENOMIC	PAIRED	ILLUMINA	Illumina Genome Analyzer IIx	SAMEA2042105	human gut metagenome
ERR209684	ERR209684	8981770	1076555583	8981770	119	878	ERX184349	90105	CD	IBD_Validation	WGS	other	METAGENOMIC	PAIRED	ILLUMINA	Illumina Genome Analyzer II	SAMEA2042014	human gut metagenome
ERR209680	ERR209680	0	0	0	0	672	ERX184345	90107	CD	IBD_Validation	WGS	other	METAGENOMIC	PAIRED	ILLUMINA	Illumina Genome Analyzer II	SAMEA2042012	human gut metagenome
ERR209679	ERR209679	8548181	1157095749	8548181	135	587	ERX184344	2010122	CD	IBD_Validation	WGS	other	METAGENOMIC	PAIRED	ILLUMINA	Illumina Genome Analyzer IIx	SAMEA1968151	human gut metagenome
ERR209690	ERR209690	0	0	0	0	748	ERX184355	90105	CD	IBD_Validation	WGS	other	METAGENOMIC	PAIRED	ILLUMINA	Illumina Genome Analyzer II	SAMEA1965852	human gut metagenome
ERR209747	ERR209747	0	0	0	0	2038	ERX184412	2010122	CD	IBD_Validation	WGS	other	METAGENOMIC	PAIRED	ILLUMINA	Illumina Genome Analyzer IIx	SAMEA2042398	human gut metagenome
ERR209743	ERR209743	7134650	898599939	7134650	125	682	ERX184408	90107	CD	IBD_Validation	WGS	other	METAGENOMIC	PAIRED	ILLUMINA	Illumina Genome Analyzer II	SAMEA2042397	human gut metagenome
ERR209739	ERR209739	0	0	0	0	3646	ERX184404	100704	CD	IBD_Validation	WGS	other	METAGENOMIC	PAIRED	ILLUMINA	Illumina HiSeq 2000	SAMEA2042395	human gut metagenome
ERR209729	ERR209729	0	0	0	0	2258	ERX184394	100515	CD	IBD_Validation	WGS	other	METAGENOMIC	PAIRED	ILLUMINA	Illumina HiSeq 2000	SAMEA2042224	human gut metagenome
ERR209715	ERR209715	0	0	0	0	2265	ERX184380	2010122	CD	IBD_Validation	WGS	other	METAGENOMIC	PAIRED	ILLUMINA	Illumina Genome Analyzer IIx	SAMEA2042215	human gut metagenome
ERR209708	ERR209708	0	0	0	0	1148	ERX184373	100518	CD	IBD_Validation	WGS	other	METAGENOMIC	PAIRED	ILLUMINA	Illumina HiSeq 2000	SAMEA2042112	human gut metagenome
ERR209706	ERR209706	25054324	4069060370	25054324	162	2626	ERX184371	100703	CD	IBD_Validation	WGS	other	METAGENOMIC	PAIRED	ILLUMINA	Illumina HiSeq 2000	SAMEA2042111	human gut metagenome
ERR209168	ERR209168	7866204	870104216	7866204	110	668	ERX183833	81226	Healthy	IBD_Validation	WGS	other	METAGENOMIC	PAIRED	ILLUMINA	Illumina Genome Analyzer II	SAMEA2042202	human gut metagenome
ERR209190	ERR209190	8781573	1094198933	8781573	124	772	ERX183855	81223	Healthy	IBD_Validation	WGS	other	METAGENOMIC	PAIRED	ILLUMINA	Illumina Genome Analyzer II	SAMEA2042294	human gut metagenome
ERR209198	ERR209198	10075700	1205382303	10075700	119	872	ERX183863	81223	Healthy	IBD_Validation	WGS	other	METAGENOMIC	PAIRED	ILLUMINA	Illumina Genome Analyzer II	SAMEA2042298	human gut metagenome
ERR209200	ERR209200	10592299	1363095898	10592299	128	985	ERX183865	90103	Healthy	IBD_Validation	WGS	other	METAGENOMIC	PAIRED	ILLUMINA	Illumina Genome Analyzer II	SAMEA2042299	human gut metagenome
ERR209202	ERR209202	10221776	1247469479	10221776	122	927	ERX183867	81223	Healthy	IBD_Validation	WGS	other	METAGENOMIC	PAIRED	ILLUMINA	Illumina Genome Analyzer II	SAMEA2042300	human gut metagenome
ERR209209	ERR209209	9877487	1227836593	9877487	124	872	ERX183874	90104	Healthy	IBD_Validation	WGS	other	METAGENOMIC	PAIRED	ILLUMINA	Illumina Genome Analyzer II	SAMEA2042303	human gut metagenome
ERR209213	ERR209213	10351653	1325185279	10351653	128	972	ERX183878	81223	Healthy	IBD_Validation	WGS	other	METAGENOMIC	PAIRED	ILLUMINA	Illumina Genome Analyzer II	SAMEA2042378	human gut metagenome
ERR209215	ERR209215	10260707	1227618403	10260707	119	872	ERX183880	81223	Healthy	IBD_Validation	WGS	other	METAGENOMIC	PAIRED	ILLUMINA	Illumina Genome Analyzer II	SAMEA2042379	human gut metagenome
ERR209219	ERR209219	10809149	1335435055	10809149	123	893	ERX183884	81223	Healthy	IBD_Validation	WGS	other	METAGENOMIC	PAIRED	ILLUMINA	Illumina Genome Analyzer II	SAMEA2042381	human gut metagenome
ERR209223	ERR209223	8372520	1141271028	8372520	136	729	ERX183888	81222	Healthy	IBD_Validation	WGS	other	METAGENOMIC	PAIRED	ILLUMINA	Illumina Genome Analyzer II	SAMEA2042383	human gut metagenome
ERR209196	ERR209196	10392621	1247472626	10392621	120	914	ERX183861	81223	Healthy	IBD_Validation	WGS	other	METAGENOMIC	PAIRED	ILLUMINA	Illumina Genome Analyzer II	SAMEA2042297	human gut metagenome
ERR209164	ERR209164	10408863	1247218655	10408863	119	842	ERX183829	81223	Healthy	IBD_Validation	WGS	other	METAGENOMIC	PAIRED	ILLUMINA	Illumina Genome Analyzer II	SAMEA2042200	human gut metagenome
ERR209160	ERR209160	10471150	1291305754	10471150	123	836	ERX183825	81223	Healthy	IBD_Validation	WGS	other	METAGENOMIC	PAIRED	ILLUMINA	Illumina Genome Analyzer II	SAMEA2042198	human gut metagenome
ERR209156	ERR209156	11158108	1366704062	11158108	122	914	ERX183821	81223	Healthy	IBD_Validation	WGS	other	METAGENOMIC	PAIRED	ILLUMINA	Illumina Genome Analyzer II	SAMEA2042196	human gut metagenome
ERR209057	ERR209057	4185277	588994337	4185277	140	169	ERX183722	81203	Healthy	IBD_Validation	WGS	other	METAGENOMIC	PAIRED	ILLUMINA	Illumina Genome Analyzer II	SAMEA2042281	human gut metagenome
ERR209060	ERR209060	4465624	650392973	4465624	145	203	ERX183725	81203	Healthy	IBD_Validation	WGS	other	METAGENOMIC	PAIRED	ILLUMINA	Illumina Genome Analyzer II	SAMEA2042282	human gut metagenome
ERR209077	ERR209077	4869425	688740506	4869425	141	222	ERX183742	81203	Healthy	IBD_Validation	WGS	other	METAGENOMIC	PAIRED	ILLUMINA	Illumina Genome Analyzer II	SAMEA2042360	human gut metagenome
ERR209082	ERR209082	4950776	710460098	4950776	143	219	ERX183747	81203	Healthy	IBD_Validation	WGS	other	METAGENOMIC	PAIRED	ILLUMINA	Illumina Genome Analyzer II	SAMEA2042362	human gut metagenome
ERR209085	ERR209085	5068940	707297919	5068940	139	215	ERX183750	81203	Healthy	IBD_Validation	WGS	other	METAGENOMIC	PAIRED	ILLUMINA	Illumina Genome Analyzer II	SAMEA2042363	human gut metagenome
ERR209094	ERR209094	4775173	695729857	4775173	145	199	ERX183759	81203	Healthy	IBD_Validation	WGS	other	METAGENOMIC	PAIRED	ILLUMINA	Illumina Genome Analyzer II	SAMEA2042365	human gut metagenome
ERR209099	ERR209099	4836418	685599076	4836418	141	195	ERX183764	81203	Healthy	IBD_Validation	WGS	other	METAGENOMIC	PAIRED	ILLUMINA	Illumina Genome Analyzer II	SAMEA2042367	human gut metagenome
ERR209108	ERR209108	9558188	1143150920	9558188	119	767	ERX183773	81224	Healthy	IBD_Validation	WGS	other	METAGENOMIC	PAIRED	ILLUMINA	Illumina Genome Analyzer II	SAMEA2042372	human gut metagenome
ERR209116	ERR209116	9220610	1152000968	9220610	124	815	ERX183781	81224	Healthy	IBD_Validation	WGS	other	METAGENOMIC	PAIRED	ILLUMINA	Illumina Genome Analyzer II	SAMEA2042376	human gut metagenome
ERR209120	ERR209120	9235967	1000930569	9235967	108	741	ERX183785	81224	Healthy	IBD_Validation	WGS	other	METAGENOMIC	PAIRED	ILLUMINA	Illumina Genome Analyzer II	SAMEA2042088	human gut metagenome
ERR209126	ERR209126	9000070	1021424037	9000070	113	735	ERX183791	81224	Healthy	IBD_Validation	WGS	other	METAGENOMIC	PAIRED	ILLUMINA	Illumina Genome Analyzer II	SAMEA2042090	human gut metagenome
ERR209128	ERR209128	9813276	1180570165	9813276	120	853	ERX183793	81223	Healthy	IBD_Validation	WGS	other	METAGENOMIC	PAIRED	ILLUMINA	Illumina Genome Analyzer II	SAMEA2042091	human gut metagenome
ERR209130	ERR209130	8710846	1033090378	8710846	118	695	ERX183795	81224	Healthy	IBD_Validation	WGS	other	METAGENOMIC	PAIRED	ILLUMINA	Illumina Genome Analyzer II	SAMEA2042092	human gut metagenome
ERR209136	ERR209136	10324275	1269200873	10324275	122	876	ERX183801	81223	Healthy	IBD_Validation	WGS	other	METAGENOMIC	PAIRED	ILLUMINA	Illumina Genome Analyzer II	SAMEA2042096	human gut metagenome
ERR209138	ERR209138	8049806	847403634	8049806	105	655	ERX183803	81226	Healthy	IBD_Validation	WGS	other	METAGENOMIC	PAIRED	ILLUMINA	Illumina Genome Analyzer II	SAMEA2042097	human gut metagenome
ERR209146	ERR209146	8484851	1142475537	8484851	134	674	ERX183811	81223	Healthy	IBD_Validation	WGS	other	METAGENOMIC	PAIRED	ILLUMINA	Illumina Genome Analyzer II	SAMEA2042191	human gut metagenome
ERR209148	ERR209148	8779285	1188941812	8779285	135	770	ERX183813	81222	Healthy	IBD_Validation	WGS	other	METAGENOMIC	PAIRED	ILLUMINA	Illumina Genome Analyzer II	SAMEA2042192	human gut metagenome
ERR209184	ERR209184	6774584	762127673	6774584	112	571	ERX183849	81230	Healthy	IBD_Validation	WGS	other	METAGENOMIC	PAIRED	ILLUMINA	Illumina Genome Analyzer II	SAMEA2042290	human gut metagenome
ERR209388	ERR209388	26687069	3524014992	26687069	132	2376	ERX184053	20091105	Healthy	IBD_Validation	WGS	other	METAGENOMIC	PAIRED	ILLUMINA	Illumina Genome Analyzer IIx	SAMEA2042502	human gut metagenome
ERR209394	ERR209394	13205861	1699248863	13205861	128	1197	ERX184059	20091023	Healthy	IBD_Validation	WGS	other	METAGENOMIC	PAIRED	ILLUMINA	Illumina Genome Analyzer IIx	SAMEA2042553	human gut metagenome
ERR209389	ERR209389	12579601	1694638342	12579601	134	1186	ERX184054	20091023	Healthy	IBD_Validation	WGS	other	METAGENOMIC	PAIRED	ILLUMINA	Illumina Genome Analyzer IIx	SAMEA2042503	human gut metagenome
ERR209398	ERR209398	10911346	1415253279	10911346	129	982	ERX184063	20091023	Healthy	IBD_Validation	WGS	other	METAGENOMIC	PAIRED	ILLUMINA	Illumina Genome Analyzer IIx	SAMEA2042554	human gut metagenome
ERR209423	ERR209423	16494979	2090249362	16494979	126	1531	ERX184088	20091028	Healthy	IBD_Validation	WGS	other	METAGENOMIC	PAIRED	ILLUMINA	Illumina Genome Analyzer IIx	SAMEA2042560	human gut metagenome
ERR209407	ERR209407	13643365	1712042676	13643365	125	1227	ERX184072	20091023	Healthy	IBD_Validation	WGS	other	METAGENOMIC	PAIRED	ILLUMINA	Illumina Genome Analyzer IIx	SAMEA2042556	human gut metagenome
ERR209419	ERR209419	15419088	1909389846	15419088	123	1410	ERX184084	20091028	Healthy	IBD_Validation	WGS	other	METAGENOMIC	PAIRED	ILLUMINA	Illumina Genome Analyzer IIx	SAMEA2042559	human gut metagenome
ERR209381	ERR209381	15976050	1940035067	15976050	121	1408	ERX184046	20091025	Healthy	IBD_Validation	WGS	other	METAGENOMIC	PAIRED	ILLUMINA	Illumina Genome Analyzer IIx	SAMEA2042500	human gut metagenome
ERR209427	ERR209427	15280616	1848104713	15280616	120	1362	ERX184092	20091028	Healthy	IBD_Validation	WGS	other	METAGENOMIC	PAIRED	ILLUMINA	Illumina Genome Analyzer IIx	SAMEA2042561	human gut metagenome
ERR209431	ERR209431	15971079	1978162360	15971079	123	1447	ERX184096	20091028	Healthy	IBD_Validation	WGS	other	METAGENOMIC	PAIRED	ILLUMINA	Illumina Genome Analyzer IIx	SAMEA2042562	human gut metagenome
ERR209435	ERR209435	16537112	2081877931	16537112	125	1494	ERX184100	20091028	Healthy	IBD_Validation	WGS	other	METAGENOMIC	PAIRED	ILLUMINA	Illumina Genome Analyzer IIx	SAMEA2042563	human gut metagenome
ERR209443	ERR209443	15084982	1926715077	15084982	127	1396	ERX184108	20091028	Healthy	IBD_Validation	WGS	other	METAGENOMIC	PAIRED	ILLUMINA	Illumina Genome Analyzer IIx	SAMEA2042566	human gut metagenome
ERR209447	ERR209447	11985127	1598579725	11985127	133	1117	ERX184112	20091011	Healthy	IBD_Validation	WGS	other	METAGENOMIC	PAIRED	ILLUMINA	Illumina Genome Analyzer IIx	SAMEA2042567	human gut metagenome
ERR209452	ERR209452	34547199	4724366670	34547199	136	3064	ERX184117	20091115	Healthy	IBD_Validation	WGS	other	METAGENOMIC	PAIRED	ILLUMINA	Illumina Genome Analyzer IIx	SAMEA2042569	human gut metagenome
ERR209453	ERR209453	33749778	4631619028	33749778	137	2998	ERX184118	20091115	Healthy	IBD_Validation	WGS	other	METAGENOMIC	PAIRED	ILLUMINA	Illumina Genome Analyzer IIx	SAMEA2042602	human gut metagenome
ERR209454	ERR209454	33708254	4611179415	33708254	136	3018	ERX184119	20091115	Healthy	IBD_Validation	WGS	other	METAGENOMIC	PAIRED	ILLUMINA	Illumina Genome Analyzer IIx	SAMEA2042603	human gut metagenome
ERR209403	ERR209403	14609513	1902790587	14609513	130	1331	ERX184068	20091011	Healthy	IBD_Validation	WGS	other	METAGENOMIC	PAIRED	ILLUMINA	Illumina Genome Analyzer IIx	SAMEA2042555	human gut metagenome
ERR209377	ERR209377	17585539	2197200504	17585539	124	1575	ERX184042	20091025	Healthy	IBD_Validation	WGS	other	METAGENOMIC	PAIRED	ILLUMINA	Illumina Genome Analyzer IIx	SAMEA2042499	human gut metagenome
ERR209339	ERR209339	15493026	1883337898	15493026	121	1395	ERX184004	20091015	Healthy	IBD_Validation	WGS	other	METAGENOMIC	PAIRED	ILLUMINA	Illumina Genome Analyzer IIx	SAMEA2042491	human gut metagenome
ERR209356	ERR209356	17948685	2255011678	17948685	125	1621	ERX184021	20091031	Healthy	IBD_Validation	WGS	other	METAGENOMIC	PAIRED	ILLUMINA	Illumina Genome Analyzer IIx	SAMEA1965112	human gut metagenome
ERR209239	ERR209239	6121379	694436944	6121379	113	584	ERX183904	81223	Healthy	IBD_Validation	WGS	other	METAGENOMIC	PAIRED	ILLUMINA	Illumina Genome Analyzer II	SAMEA2042392	human gut metagenome
ERR209241	ERR209241	14036434	1818354271	14036434	129	1333	ERX183906	20091005	Healthy	IBD_Validation	WGS	other	METAGENOMIC	PAIRED	ILLUMINA	Illumina Genome Analyzer IIx	SAMEA2042393	human gut metagenome
ERR209246	ERR209246	14593856	1823632678	14593856	124	1319	ERX183911	20091023	Healthy	IBD_Validation	WGS	other	METAGENOMIC	PAIRED	ILLUMINA	Illumina Genome Analyzer IIx	SAMEA2042425	human gut metagenome
ERR209254	ERR209254	28556175	3722071215	28556175	130	2491	ERX183919	20091103	Healthy	IBD_Validation	WGS	other	METAGENOMIC	PAIRED	ILLUMINA	Illumina Genome Analyzer IIx	SAMEA2042427	human gut metagenome
ERR209255	ERR209255	15249725	1929647456	15249725	126	1422	ERX183920	20091014	Healthy	IBD_Validation	WGS	other	METAGENOMIC	PAIRED	ILLUMINA	Illumina Genome Analyzer IIx	SAMEA1969296	human gut metagenome
ERR209262	ERR209262	15107827	1887235178	15107827	124	1396	ERX183927	20091014	Healthy	IBD_Validation	WGS	other	METAGENOMIC	PAIRED	ILLUMINA	Illumina Genome Analyzer IIx	SAMEA2042428	human gut metagenome
ERR209268	ERR209268	15901314	1989859748	15901314	125	1449	ERX183933	20091014	Healthy	IBD_Validation	WGS	other	METAGENOMIC	PAIRED	ILLUMINA	Illumina Genome Analyzer IIx	SAMEA2042429	human gut metagenome
ERR209274	ERR209274	13655612	1721985040	13655612	126	1252	ERX183939	20091014	Healthy	IBD_Validation	WGS	other	METAGENOMIC	PAIRED	ILLUMINA	Illumina Genome Analyzer IIx	SAMEA2042430	human gut metagenome
ERR209359	ERR209359	16023038	2027767910	16023038	126	1458	ERX184024	20091031	Healthy	IBD_Validation	WGS	other	METAGENOMIC	PAIRED	ILLUMINA	Illumina Genome Analyzer IIx	SAMEA2042495	human gut metagenome
ERR209280	ERR209280	15786869	2004444209	15786869	126	1450	ERX183945	20091014	Healthy	IBD_Validation	WGS	other	METAGENOMIC	PAIRED	ILLUMINA	Illumina Genome Analyzer IIx	SAMEA2042431	human gut metagenome
ERR209292	ERR209292	16559263	2030194907	16559263	122	1485	ERX183957	20091014	Healthy	IBD_Validation	WGS	other	METAGENOMIC	PAIRED	ILLUMINA	Illumina Genome Analyzer IIx	SAMEA2042434	human gut metagenome
ERR209296	ERR209296	14773180	1773972490	14773180	120	1307	ERX183961	20091014	Healthy	IBD_Validation	WGS	other	METAGENOMIC	PAIRED	ILLUMINA	Illumina Genome Analyzer IIx	SAMEA2042435	human gut metagenome
ERR209301	ERR209301	15745852	1910196787	15745852	121	1404	ERX183966	20091014	Healthy	IBD_Validation	WGS	other	METAGENOMIC	PAIRED	ILLUMINA	Illumina Genome Analyzer IIx	SAMEA1965384	human gut metagenome
ERR209320	ERR209320	14843064	1881988033	14843064	126	1390	ERX183985	20091014	Healthy	IBD_Validation	WGS	other	METAGENOMIC	PAIRED	ILLUMINA	Illumina Genome Analyzer IIx	SAMEA2042488	human gut metagenome
ERR209327	ERR209327	15865001	1925347971	15865001	121	1422	ERX183992	20091015	Healthy	IBD_Validation	WGS	other	METAGENOMIC	PAIRED	ILLUMINA	Illumina Genome Analyzer IIx	SAMEA2042489	human gut metagenome
ERR209455	ERR209455	31734398	4329806296	31734398	136	2859	ERX184120	20091115	Healthy	IBD_Validation	WGS	other	METAGENOMIC	PAIRED	ILLUMINA	Illumina Genome Analyzer IIx	SAMEA2042604	human gut metagenome
ERR209345	ERR209345	16184909	1980883595	16184909	122	1466	ERX184010	20091015	Healthy	IBD_Validation	WGS	other	METAGENOMIC	PAIRED	ILLUMINA	Illumina Genome Analyzer IIx	SAMEA2042492	human gut metagenome
ERR209350	ERR209350	15470915	2002918595	15470915	129	1472	ERX184015	20091014	Healthy	IBD_Validation	WGS	other	METAGENOMIC	PAIRED	ILLUMINA	Illumina Genome Analyzer IIx	SAMEA2042493	human gut metagenome
ERR209286	ERR209286	15259143	2000683041	15259143	131	1422	ERX183951	20091014	Healthy	IBD_Validation	WGS	other	METAGENOMIC	PAIRED	ILLUMINA	Illumina Genome Analyzer IIx	SAMEA2042433	human gut metagenome
ERR209456	ERR209456	32431233	4394263799	32431233	135	2826	ERX184121	20091115	Healthy	IBD_Validation	WGS	other	METAGENOMIC	PAIRED	ILLUMINA	Illumina Genome Analyzer IIx	SAMEA2042605	human gut metagenome
ERR209502	ERR209502	21688056	2992415932	21688056	137	1865	ERX184167	20091116	Healthy	IBD_Validation	WGS	other	METAGENOMIC	PAIRED	ILLUMINA	Illumina Genome Analyzer IIx	SAMEA2042655	human gut metagenome
ERR209469	ERR209469	25951103	3379012710	25951103	130	2274	ERX184134	20091105	Healthy	IBD_Validation	WGS	other	METAGENOMIC	PAIRED	ILLUMINA	Illumina Genome Analyzer IIx	SAMEA2042612	human gut metagenome
ERR209657	ERR209657	23962408	3373204162	23962408	140	1420	ERX184322	100403	Healthy	IBD_Validation	WGS	other	METAGENOMIC	PAIRED	ILLUMINA	Illumina Genome Analyzer IIx	SAMEA2041934	human gut metagenome
ERR209660	ERR209660	26396396	3613266769	26396396	136	1629	ERX184325	20100114	Healthy	IBD_Validation	WGS	other	METAGENOMIC	PAIRED	ILLUMINA	Illumina Genome Analyzer IIx	SAMEA2041936	human gut metagenome
ERR209664	ERR209664	31168729	4227354506	31168729	135	2064	ERX184329	20100114	Healthy	IBD_Validation	WGS	other	METAGENOMIC	PAIRED	ILLUMINA	Illumina Genome Analyzer IIx	SAMEA1964895	human gut metagenome
ERR209654	ERR209654	29136292	3997187133	29136292	137	1932	ERX184319	20100113	Healthy	IBD_Validation	WGS	other	METAGENOMIC	PAIRED	ILLUMINA	Illumina Genome Analyzer IIx	SAMEA2041932	human gut metagenome
ERR209644	ERR209644	25799399	3496596691	25799399	135	1621	ERX184309	100403	Healthy	IBD_Validation	WGS	other	METAGENOMIC	PAIRED	ILLUMINA	Illumina Genome Analyzer IIx	SAMEA2041927	human gut metagenome
ERR209528	ERR209528	35634757	4912707453	35634757	137	3192	ERX184193	20091117	Healthy	IBD_Validation	WGS	other	METAGENOMIC	PAIRED	ILLUMINA	Illumina Genome Analyzer IIx	SAMEA2042740	human gut metagenome
ERR209471	ERR209471	27008357	3522514772	27008357	130	2348	ERX184136	20091105	Healthy	IBD_Validation	WGS	other	METAGENOMIC	PAIRED	ILLUMINA	Illumina Genome Analyzer IIx	SAMEA2042613	human gut metagenome
ERR209472	ERR209472	26772583	3484845342	26772583	130	2350	ERX184137	20091105	Healthy	IBD_Validation	WGS	other	METAGENOMIC	PAIRED	ILLUMINA	Illumina Genome Analyzer IIx	SAMEA2042614	human gut metagenome
ERR209476	ERR209476	23707542	3061642108	23707542	129	2102	ERX184141	20091111	Healthy	IBD_Validation	WGS	other	METAGENOMIC	PAIRED	ILLUMINA	Illumina Genome Analyzer IIx	SAMEA2042643	human gut metagenome
ERR209483	ERR209483	28838149	3759889769	28838149	130	2529	ERX184148	20091103	Healthy	IBD_Validation	WGS	other	METAGENOMIC	PAIRED	ILLUMINA	Illumina Genome Analyzer IIx	SAMEA2042648	human gut metagenome
ERR209489	ERR209489	17675136	2180641652	17675136	123	1599	ERX184154	20091031	Healthy	IBD_Validation	WGS	other	METAGENOMIC	PAIRED	ILLUMINA	Illumina Genome Analyzer IIx	SAMEA2042650	human gut metagenome
ERR209496	ERR209496	17962653	2242936086	17962653	124	1610	ERX184161	20091031	Healthy	IBD_Validation	WGS	other	METAGENOMIC	PAIRED	ILLUMINA	Illumina Genome Analyzer IIx	SAMEA2042653	human gut metagenome
ERR209506	ERR209506	29277092	3818939368	29277092	130	2636	ERX184171	20091110	Healthy	IBD_Validation	WGS	other	METAGENOMIC	PAIRED	ILLUMINA	Illumina Genome Analyzer IIx	SAMEA2042656	human gut metagenome
ERR209457	ERR209457	33645128	4643633099	33645128	138	2969	ERX184122	20091115	Healthy	IBD_Validation	WGS	other	METAGENOMIC	PAIRED	ILLUMINA	Illumina Genome Analyzer IIx	SAMEA2042606	human gut metagenome
ERR209507	ERR209507	29754553	3901487750	29754553	131	2710	ERX184172	20091110	Healthy	IBD_Validation	WGS	other	METAGENOMIC	PAIRED	ILLUMINA	Illumina Genome Analyzer IIx	SAMEA2042657	human gut metagenome
ERR209509	ERR209509	28646361	3722309064	28646361	129	2603	ERX184174	20091110	Healthy	IBD_Validation	WGS	other	METAGENOMIC	PAIRED	ILLUMINA	Illumina Genome Analyzer IIx	SAMEA2042729	human gut metagenome
ERR209510	ERR209510	16225481	1988635374	16225481	122	1435	ERX184175	20091031	Healthy	IBD_Validation	WGS	other	METAGENOMIC	PAIRED	ILLUMINA	Illumina Genome Analyzer IIx	SAMEA2042730	human gut metagenome
ERR209515	ERR209515	29628633	3924717824	29628633	132	2707	ERX184180	20091110	Healthy	IBD_Validation	WGS	other	METAGENOMIC	PAIRED	ILLUMINA	Illumina Genome Analyzer IIx	SAMEA2042732	human gut metagenome
ERR209516	ERR209516	26219628	3453391766	26219628	131	2419	ERX184181	20091110	Healthy	IBD_Validation	WGS	other	METAGENOMIC	PAIRED	ILLUMINA	Illumina Genome Analyzer IIx	SAMEA2042733	human gut metagenome
ERR209518	ERR209518	35303668	4864592951	35303668	137	3185	ERX184183	20091117	Healthy	IBD_Validation	WGS	other	METAGENOMIC	PAIRED	ILLUMINA	Illumina Genome Analyzer IIx	SAMEA2042736	human gut metagenome
ERR209523	ERR209523	19917156	2796449007	19917156	140	1698	ERX184188	20091116	Healthy	IBD_Validation	WGS	other	METAGENOMIC	PAIRED	ILLUMINA	Illumina Genome Analyzer IIx	SAMEA2042738	human gut metagenome
ERR209527	ERR209527	35051486	4829734594	35051486	137	3152	ERX184192	20091117	Healthy	IBD_Validation	WGS	other	METAGENOMIC	PAIRED	ILLUMINA	Illumina Genome Analyzer IIx	SAMEA2042739	human gut metagenome
ERR209508	ERR209508	28803586	3757232604	28803586	130	2622	ERX184173	20091110	Healthy	IBD_Validation	WGS	other	METAGENOMIC	PAIRED	ILLUMINA	Illumina Genome Analyzer IIx	SAMEA2042658	human gut metagenome
ERR209229	ERR209229	10386816	1383663042	10386816	133	935	ERX183894	90105	Healthy	IBD_Validation	WGS	other	METAGENOMIC	PAIRED	ILLUMINA	Illumina Genome Analyzer II	SAMEA2042386	human gut metagenome
ERR209225	ERR209225	9323430	1186382981	9323430	127	775	ERX183890	90104	Healthy	IBD_Validation	WGS	other	METAGENOMIC	PAIRED	ILLUMINA	Illumina Genome Analyzer II	SAMEA2042384	human gut metagenome
ERR209170	ERR209170	10180876	1353959576	10180876	132	910	ERX183835	90103	Healthy	IBD_Validation	WGS	other	METAGENOMIC	PAIRED	ILLUMINA	Illumina Genome Analyzer II	SAMEA2042203	human gut metagenome
ERR209172	ERR209172	8413998	1094202858	8413998	130	680	ERX183837	81222	Healthy	IBD_Validation	WGS	other	METAGENOMIC	PAIRED	ILLUMINA	Illumina Genome Analyzer II	SAMEA2042204	human gut metagenome
ERR209174	ERR209174	8250030	1098126114	8250030	133	692	ERX183839	81222	Healthy	IBD_Validation	WGS	other	METAGENOMIC	PAIRED	ILLUMINA	Illumina Genome Analyzer II	SAMEA2042205	human gut metagenome
ERR209176	ERR209176	9572027	1182440681	9572027	123	773	ERX183841	81223	Healthy	IBD_Validation	WGS	other	METAGENOMIC	PAIRED	ILLUMINA	Illumina Genome Analyzer II	SAMEA2042206	human gut metagenome
ERR209180	ERR209180	7793430	1026595016	7793430	131	654	ERX183845	81222	Healthy	IBD_Validation	WGS	other	METAGENOMIC	PAIRED	ILLUMINA	Illumina Genome Analyzer II	SAMEA2042288	human gut metagenome
ERR209186	ERR209186	8188723	1098076450	8188723	134	685	ERX183851	81222	Healthy	IBD_Validation	WGS	other	METAGENOMIC	PAIRED	ILLUMINA	Illumina Genome Analyzer II	SAMEA2042292	human gut metagenome
ERR209188	ERR209188	10305727	1341818630	10305727	130	946	ERX183853	90103	Healthy	IBD_Validation	WGS	other	METAGENOMIC	PAIRED	ILLUMINA	Illumina Genome Analyzer II	SAMEA2042293	human gut metagenome

## Sheet: Table S2
Table S2. Selected reference strains and accession number.
Species	Strains	Accession
Streptococcus_thermophilus	Streptococcus thermophilus JIM 8232	GCF_000253395.1
Streptococcus_salivarius	Streptococcus salivarius NCTC 8618	GCF_000785515.1
Prevotella_copri	Prevotella copri DSM 18205	GCA_000157935.1
Lactobacillus_gasseri	Lactobacillus gasseri ATCC 33323	GCF_000014425.1
Faecalibacterium_prausnitzii	Faecalibacterium prausnitzii ATCC 27768	GCA_003312465.1
Eubacterium_rectale	Eubacterium rectale ATCC 33656	GCA_000020605.1
Enterococcus_faecium	Enterococcus faecium DO­	GCF_000174395.2
Bifidobacterium_longum	Bifidobacterium longum NCC2705	GCA_000007525.1
Bifidobacterium_bifidum	Bifidobacterium bifidum PRL2010	GCA_000165905.1
Bifidobacterium_adolescentis	Bifidobacterium adolescentis ATCC 15703	GCA_000010425.1
Bacteroides_vulgatus	Bacteroides vulgatus ATCC 8482	GCA_000012825.1
Bacteroides_uniformis	Bacteroides uniformis ATCC 8492	GCA_000154205.1
Bacteroides_thetaiotaomicron	Bacteroides thetaiotaomicron VPI-5482	GCA_000011065.1
Bacteroides_fragilis	Bacteroides fragilis YCH46	GCA_000009925.1
Bacteroides_dorei	Phocaeicola dorei	GCA_902387545.1
Bacteroides_caccae	Bacteroides caccae	GCA_001405955.1
Akkermansia_muciniphila	Akkermansia muciniphila ATCC BAA-835	GCA_000020225.1

## Sheet: Table S3
Table S3. Randomforest importance scores of gene parameters.
Gene	Randomforest Importance Score
NZ_CP030777_1_gene_C4Q21_06070	0.0213118
NZ_CP030777_1_gene_C4Q21_10895	0.0167689
NZ_CP030777_1_gene_C4Q21_08935	0.0119705
NC_012781_1_gene_EUBREC_RS15585	0.0114379
NZ_CP030777_1_gene_C4Q21_08950	0.011008
NC_012781_1_gene_EUBREC_RS15565	0.00877498
NZ_CP030777_1_gene_C4Q21_00510	0.00849955
NZ_CP030777_1_gene_C4Q21_08930	0.00796621
NZ_CP030777_1_gene_C4Q21_08940	0.00720791
NZ_CP030777_1_gene_C4Q21_09240	0.00647963
NC_012781_1_gene_EUBREC_RS15595	0.00644499
NZ_CP030777_1_gene_C4Q21_00545	0.00631803
NC_012781_1_gene_EUBREC_RS15520	0.00627465
NZ_CP030777_1_gene_C4Q21_09030	0.00625292
NC_012781_1_gene_EUBREC_RS00410	0.00620222
NZ_CP030777_1_gene_C4Q21_06320	0.00603209
NC_012781_1_gene_EUBREC_RS00405	0.0053199
NZ_CP030777_1_gene_C4Q21_08945	0.00523103
NZ_CP030777_1_gene_C4Q21_00550	0.00517009
NC_012781_1_gene_EUBREC_RS15525	0.00468148
NC_012781_1_gene_EUBREC_RS15535	0.00464909
NZ_CP030777_1_gene_C4Q21_00520	0.00452615
NC_012781_1_gene_EUBREC_RS16280	0.00426707
NC_012781_1_gene_EUBREC_RS16225	0.00422603
NC_012781_1_gene_EUBREC_RS15600	0.0039306
NZ_CP030777_1_gene_C4Q21_10845	0.00391666
NC_012781_1_gene_EUBREC_RS15530	0.00357856
NZ_CP030777_1_gene_C4Q21_09025	0.00355522
NZ_CP030777_1_gene_C4Q21_08965	0.00339773
NZ_CP030777_1_gene_C4Q21_13225	0.00304509
NC_012781_1_gene_EUBREC_RS16345	0.00293037
NC_012781_1_gene_EUBREC_RS00395	0.00270968
NC_012781_1_gene_EUBREC_RS15540	0.00268137
NC_012781_1_gene_EUBREC_RS16285	0.00258231
NC_012781_1_gene_EUBREC_RS15590	0.00254239
NC_012781_1_gene_EUBREC_RS15550	0.00241767
NC_012781_1_gene_EUBREC_RS15580	0.00224004
NZ_CP030777_1_gene_C4Q21_09225	0.00212079
NC_012781_1_gene_EUBREC_RS16220	0.00205289
NZ_CP030777_1_gene_C4Q21_09235	0.00195769
NZ_CP030777_1_gene_C4Q21_08960	0.00183032
NC_012781_1_gene_EUBREC_RS00390	0.00181356
NZ_CP030777_1_gene_C4Q21_08975	0.00178362
NZ_CP030777_1_gene_C4Q21_00490	0.0017616
NC_012781_1_gene_EUBREC_RS15945	0.0017156
NZ_CP030777_1_gene_C4Q21_11035	0.00163957
NZ_CP030777_1_gene_C4Q21_06330	0.0016363
NC_012781_1_gene_EUBREC_RS15965	0.00153227
NZ_CP030777_1_gene_C4Q21_06270	0.00151062
NC_012781_1_gene_EUBREC_RS00370	0.00150865
NC_012781_1_gene_EUBREC_RS06245	0.0014775
NC_012781_1_gene_EUBREC_RS05445	0.00146007
NC_012781_1_gene_EUBREC_RS00400	0.00144991
NZ_CP030777_1_gene_C4Q21_06290	0.00138213
NZ_CP030777_1_gene_C4Q21_00540	0.00123618
NC_012781_1_gene_EUBREC_RS05435	0.00119331
NZ_CP030777_1_gene_C4Q21_00485	0.00108563
NZ_CP030777_1_gene_C4Q21_06300	0.00107858
NC_012781_1_gene_EUBREC_RS05450	0.00106453
NC_012781_1_gene_EUBREC_RS15515	0.000958915
NZ_CP030777_1_gene_C4Q21_10885	0.000906777
NZ_CP030777_1_gene_C4Q21_09255	0.000881704
NZ_CP030777_1_gene_C4Q21_08980	0.000870262
NC_012781_1_gene_EUBREC_RS15575	0.000826195
NZ_CP030777_1_gene_C4Q21_06340	0.000824501
NC_012781_1_gene_EUBREC_RS11615	0.000797887
NC_012781_1_gene_EUBREC_RS15545	0.000774879
NC_012781_1_gene_EUBREC_RS05460	0.000739911
NZ_CP030777_1_gene_C4Q21_06265	0.000685468
NZ_CP030777_1_gene_C4Q21_06295	0.000678842
NZ_CP030777_1_gene_C4Q21_06315	0.000651647
NZ_CP030777_1_gene_C4Q21_09215	0.000573629
NC_012781_1_gene_EUBREC_RS15505	0.000529994
NZ_CP030777_1_gene_C4Q21_10880	0.000505003
NZ_CP030777_1_gene_C4Q21_10890	0.000359217
NZ_CP030777_1_gene_C4Q21_06325	0.000338446
NZ_CP030777_1_gene_C4Q21_06250	0.000329974
NZ_CP030777_1_gene_C4Q21_06235	0.000309587
NZ_CP030777_1_gene_C4Q21_06310	0.000193452
NC_012781_1_gene_EUBREC_RS15460	0.000183173

## Sheet: Table S4
Table S4. SNV sites in five gene markers.
Faecalibacterium prausnitzii_gene-C4Q21_RS08950
ATGAGGGTAGAGCAAATGGAACAGATTATCAATTATAGAGACATACCCACAGATAAAAGGATTGACATAT
TAAATGCTCTTGAGCGAATAGGTTTTTTTCCGGCATACGGCGGCGTGAAAACAATGCAGCAAATTATGGA
AAAGTCAGTTCCAGGTTCAGGCCCACAATTCTATTTCGTTTTCCGTGAAAATGAGTTGATAGGGTACAAT
TTTCTCATTGGGGACACTAAGAAATATAAAGCGTTCCCATGGCTTGCTATTAGCAATATGGATGAGCAGA
AGTTGACTGTTTGTGAAGAAATGATGAAAATACAAATTGCCTTTTTTGAAAAACTCGGAATGCAAAAGAT
AGCAGATCATTGCGTTAGGATTATGGAAGATTACAGAAAAGGAATTGGAAAGCAGAAAGAAAGCGATTGC
AGATAA
Faecalibacterium prausnitzii_gene-C4Q21_RS08935
ATGAGTAAACAATGCGATATTGTTCGAGATATTCTTCCGCTGTATGTTGACGGTGCTTGCAGCGAAGCAA
GCGCAGAGATGGTAAAAGAGCATTTGAACGCCTGTGCTGACTGTAACGCAATTTATCAGAAATTGCTTTC
TCACACGAACGAAGATGTTCTTCACGAAGAAAGCGAAAGCGTTATTATGCGCCATGAGGCAAAAGAAAAG
CAGAGAGGCAAAAAAAAGATAACGATTGCTGTTCTCGTTTCCATCGCTCTTTGTATCATTGCAATTTTTG
CAGCTCTCTTTCTGTTACCTATAAACATTGCTTATGAGCCTGTCAAAATCGACTTCCCATTTGAGGTTGA
AGATGTCGAAAGCGTTGAAATGTACCACTATGACGAAGTGCCTGCATCAGCAGAAAAGAAAGTAGTTGTT
GCTGAAAATGATATAAAGACCCTGTATGATAAGTTCAAGGGCTTATCCTTAAAAGACAAAACAACTGAGG
AAACTGCCGGAGCAGCTGTGACCAGCTTTAGATTTAACCTCTCAGATGGAACAAGCTACGATTTGATTTA
CGCCTGCTATGGAGTTAAAAACGGCGAATTGAAGTCAGCAGCAGGCGGTTTTAAGTATTTCACAAGTGCG
GATATCGGCTCTTATTGGAACAATTTGAATACGGAACTTGAAGCAATTCCTATCAATGAGAGTGAATTGC
CGTGA
Faecalibacterium prausnitzii_gene-C4Q21_RS06070
ATGAAACTGTTTTTATGTTCGCACTTTTCAAGTGTAGGAAGTCTGATAAAGGAAGAAATTGAAAATAAAA
AAATCGCATTTATTCCAACAGCTTCGCTGCGTGAAGGCTACACCGGTTATGTCGGCTCGGCTCGAAAATC
ATTCAAAAAGTTGGGAGCAATCGTAACTGAAATTGATATTTCAACGGAGGCTTATTCAACGATACAGTCT
GTTTTTGAAGATGCGGATGTGATATATTTTACCGGCGGAAATTCTTTTTTCCTTATAGACCAGCTCCGTA
AAACGGGAACGGATGAGCTGTTGAAGAAAGAATTGGCAAAAGGAAAACTGATGATTGGTGAATCGGCAGG
TGCGATTATATGCGCTCCAAGCATCCAATATATCGAGCAAATGGATGAAAAGCCGGAGGACTACTCACAA
GAAGATGATGCAGGGCTTGATTTGATTGATTTCTATGTTCTTCCGCATTATCTTACAGCACCATTTAAGA
AAGTTACCGAGAAAATAATGACTGAGTTTTCGGATTTGAATCTATGCCCAATTAACAACCGTCAGGGAAT
TGTAATTGATGGTGAAGGTTCAAAGGTTATTTGCAAAGACTAA
Faecalibacterium prausnitzii_gene-C4Q21_RS10895
ATGGCAGATAACCGCAAGTATTACTACCTCAAGCTGAAAGAGAACTTTTTTGACAGCGACTCCATTGTGC
TGCTGGAAGATATGAAAGACGGGATTTTATACTCCAATATCCTCTTGAAGCTGTACTTAAAATCGCTGAA
AAACGGCGGGAAATTGCAGCTTGACGAGCATATCCCCTACACAGCGCAGATGATAGCGACACTGACCCGC
CACCAGATAGGGACGGTTGAGAGGGCTTTAGAGATTTTCCGGCAGTTGGGGCTTGTGGAGCAGCTTGACA
GCGGGGCTTTCTATATGACCGACATTGAGCTGATGATAGGACAGTCCTCTACCGAAGCCGAGCGGAAACG
GGCTGCAAGACTGGAAAACAAGGCACTTTTACCGCCCCGGACAAAAGGCGGACATTTGTCCGACATTCGT
CCACCAGAGATAGAGATAGAGTTAGAGAAAGAGATAGAGATAGAGATAGAAAAAGAGAGAGAGGGAGAAA
CGGGACACCCCGCCCCCGCCGCTTATGGCAGATACAACAATGTGATACTGACCGATACAGAGCTTTCCGG
GCTAAAAACAGAGTTGCCCGACAAGTGGGAGTATTATATTGACCGGCTTTCCTGCCATATCGCTTCCACC
GGGAAACAGTACCACAGCCATGCAGCCACCATTTACAAGTGGGCGCAGGAGGACGCTGCCAAAGGCAAGG
CTGCCCCGAAACAGGGCATACCCGATTATTCATGCAAGGAGGGCGAGAGCTTATGA
Eubacterium rectale_gene-EUBREC_RS15585
ATGACGGAAAGAAAGATTGCATTATCCATCGAGGAAGCAGCCGACTATACAGGAATTGGAAGAAACACTTTG
AGAAAGCTGGTTGAATGGAAGAAGCTTCCGGTATTAAAAGTCGGAAGAAAAGTCCTTATTAAAACTGACATTCTGGAAAA
GTTCATGGAAGCCAACGAGGGGCGAGATCTGAGGGATAAAGGAAATGTAAAAGCTGTCACAAGAAATGTGGCAACTTAA

## Sheet: Table S5
Table S5. The specific SNV mutation information for each gene.
Strains	Gene makers	CD SNV site	Original base	Mutant base	Gene fuction
Eubacterium rectale	gene-EUBREC_RS15585	NC_012781_1_3274654	G	T	helix-turn-helix domain-containing protein
Eubacterium rectale		NC_012781_1_3274702	A	G
Eubacterium rectale		NC_012781_1_3274708	A	C
Eubacterium rectale		NC_012781_1_3274714	C	T
Eubacterium rectale		NC_012781_1_3274744	G	A
Eubacterium rectale		NC_012781_1_3274759	A	G
Eubacterium rectale		NC_012781_1_3274774	C	T
Eubacterium rectale		NC_012781_1_3274793	C	T
Eubacterium rectale		NC_012781_1_3274795	G	A
Eubacterium rectale		NC_012781_1_3274825	A	T
Eubacterium rectale		NC_012781_1_3274831	G	T
Eubacterium rectale		NC_012781_1_3274843	A	G
Eubacterium rectale		NC_012781_1_3274853	G	A
Faecalibacterium prausnitzii	gene-C4Q21_RS08950	NZ_CP030777_1_1865977	G	A	hypothetical protein
Faecalibacterium prausnitzii		NZ_CP030777_1_1865981	G	A
Faecalibacterium prausnitzii		NZ_CP030777_1_1865983	G	T
Faecalibacterium prausnitzii		NZ_CP030777_1_1866013	C	T
Faecalibacterium prausnitzii		NZ_CP030777_1_1866023	G	A
Faecalibacterium prausnitzii		NZ_CP030777_1_1866032	A	C
Faecalibacterium prausnitzii		NZ_CP030777_1_1866036	A	G
Faecalibacterium prausnitzii		NZ_CP030777_1_1866077	T	C
Faecalibacterium prausnitzii		NZ_CP030777_1_1866090	A	G
Faecalibacterium prausnitzii		NZ_CP030777_1_1866142	C	T
Faecalibacterium prausnitzii		NZ_CP030777_1_1866154	C	T
Faecalibacterium prausnitzii		NZ_CP030777_1_1866157	T	C
Faecalibacterium prausnitzii		NZ_CP030777_1_1866193	G	T
Faecalibacterium prausnitzii		NZ_CP030777_1_1866272	A	C
Faecalibacterium prausnitzii		NZ_CP030777_1_1866283	A	G
Faecalibacterium prausnitzii		NZ_CP030777_1_1866302	A	G
Faecalibacterium prausnitzii		NZ_CP030777_1_1866322	A	G
Faecalibacterium prausnitzii		NZ_CP030777_1_1866329	C	T
Faecalibacterium prausnitzii		NZ_CP030777_1_1866335	G	A
Faecalibacterium prausnitzii		NZ_CP030777_1_1866364	A	G
Faecalibacterium prausnitzii		NZ_CP030777_1_1866375	A	G
Faecalibacterium prausnitzii		NZ_CP030777_1_1866376	G	A
Faecalibacterium prausnitzii	gene-C4Q21_RS08935	NZ_CP030777_1_1864444	A	G	zf-HC2 domain-containing protein
Faecalibacterium prausnitzii		NZ_CP030777_1_1864447	C	T
Faecalibacterium prausnitzii		NZ_CP030777_1_1864449	A	T
Faecalibacterium prausnitzii		NZ_CP030777_1_1864485	G	A
Faecalibacterium prausnitzii		NZ_CP030777_1_1864492	C	T
Faecalibacterium prausnitzii		NZ_CP030777_1_1864538	G	A
Faecalibacterium prausnitzii		NZ_CP030777_1_1864543	C	T
Faecalibacterium prausnitzii		NZ_CP030777_1_1864551	C	T
Faecalibacterium prausnitzii		NZ_CP030777_1_1864578	C	A
Faecalibacterium prausnitzii		NZ_CP030777_1_1864581	A	G
Faecalibacterium prausnitzii		NZ_CP030777_1_1864605	G	T
Faecalibacterium prausnitzii		NZ_CP030777_1_1864653	A	G
Faecalibacterium prausnitzii		NZ_CP030777_1_1864675	T	A
Faecalibacterium prausnitzii		NZ_CP030777_1_1864678	C	T
Faecalibacterium prausnitzii		NZ_CP030777_1_1864698	T	C
Faecalibacterium prausnitzii		NZ_CP030777_1_1864711	T	C
Faecalibacterium prausnitzii		NZ_CP030777_1_1864712	G	A
Faecalibacterium prausnitzii		NZ_CP030777_1_1864763	G	A
Faecalibacterium prausnitzii		NZ_CP030777_1_1864794	G	A
Faecalibacterium prausnitzii		NZ_CP030777_1_1864818	A	G
Faecalibacterium prausnitzii		NZ_CP030777_1_1864828	A	G
Faecalibacterium prausnitzii		NZ_CP030777_1_1864860	A	G
Faecalibacterium prausnitzii		NZ_CP030777_1_1864893	G	A
Faecalibacterium prausnitzii		NZ_CP030777_1_1864901	T	C
Faecalibacterium prausnitzii		NZ_CP030777_1_1864915	A	G
Faecalibacterium prausnitzii		NZ_CP030777_1_1864930	C	T
Faecalibacterium prausnitzii		NZ_CP030777_1_1864936	A	G
Faecalibacterium prausnitzii		NZ_CP030777_1_1864938	C	A
Faecalibacterium prausnitzii		NZ_CP030777_1_1865005	A	G
Faecalibacterium prausnitzii		NZ_CP030777_1_1865030	G	A
Faecalibacterium prausnitzii		NZ_CP030777_1_1865031	C	A
Faecalibacterium prausnitzii		NZ_CP030777_1_1865053	C	T
Faecalibacterium prausnitzii		NZ_CP030777_1_1865068	C	T
Faecalibacterium prausnitzii		NZ_CP030777_1_1865098	A	C
Faecalibacterium prausnitzii		NZ_CP030777_1_1865104	A	G
Faecalibacterium prausnitzii	gene-C4Q21_RS06070	NZ_CP030777_1_1251077	C	T	peptidase S51
Faecalibacterium prausnitzii		NZ_CP030777_1_1251084	C	T
Faecalibacterium prausnitzii		NZ_CP030777_1_1251092	A	G
Faecalibacterium prausnitzii		NZ_CP030777_1_1251095	A	G
Faecalibacterium prausnitzii		NZ_CP030777_1_1251110	A	C
Faecalibacterium prausnitzii		NZ_CP030777_1_1251111	C	T
Faecalibacterium prausnitzii		NZ_CP030777_1_1251147	T	G
Faecalibacterium prausnitzii		NZ_CP030777_1_1251151	T	C
Faecalibacterium prausnitzii		NZ_CP030777_1_1251154	T	G
Faecalibacterium prausnitzii		NZ_CP030777_1_1251164	G	A
Faecalibacterium prausnitzii		NZ_CP030777_1_1251167	A	G
Faecalibacterium prausnitzii		NZ_CP030777_1_1251173	C	G
Faecalibacterium prausnitzii		NZ_CP030777_1_1251194	A	G
Faecalibacterium prausnitzii		NZ_CP030777_1_1251205	C	T
Faecalibacterium prausnitzii		NZ_CP030777_1_1251212	A	T
Faecalibacterium prausnitzii		NZ_CP030777_1_1251217	T	G
Faecalibacterium prausnitzii		NZ_CP030777_1_1251222	T	G
Faecalibacterium prausnitzii		NZ_CP030777_1_1251223	C	T
Faecalibacterium prausnitzii		NZ_CP030777_1_1251226	G	T
Faecalibacterium prausnitzii		NZ_CP030777_1_1251232	C	T
Faecalibacterium prausnitzii		NZ_CP030777_1_1251233	A	G
Faecalibacterium prausnitzii		NZ_CP030777_1_1251241	C	T
Faecalibacterium prausnitzii		NZ_CP030777_1_1251246	G	A
Faecalibacterium prausnitzii		NZ_CP030777_1_1251251	G	A
Faecalibacterium prausnitzii		NZ_CP030777_1_1251253	C	T
Faecalibacterium prausnitzii		NZ_CP030777_1_1251254	C	A
Faecalibacterium prausnitzii		NZ_CP030777_1_1251256	C	T
Faecalibacterium prausnitzii		NZ_CP030777_1_1251257	C	T
Faecalibacterium prausnitzii		NZ_CP030777_1_1251275	C	T
Faecalibacterium prausnitzii		NZ_CP030777_1_1251277	C	G
Faecalibacterium prausnitzii		NZ_CP030777_1_1251278	G	A
Faecalibacterium prausnitzii		NZ_CP030777_1_1251291	C	T
Faecalibacterium prausnitzii		NZ_CP030777_1_1251296	A	G
Faecalibacterium prausnitzii		NZ_CP030777_1_1251304	T	C
Faecalibacterium prausnitzii		NZ_CP030777_1_1251308	C	T
Faecalibacterium prausnitzii		NZ_CP030777_1_1251311	A	G
Faecalibacterium prausnitzii		NZ_CP030777_1_1251326	A	G
Faecalibacterium prausnitzii		NZ_CP030777_1_1251328	T	C
Faecalibacterium prausnitzii		NZ_CP030777_1_1251334	G	A
Faecalibacterium prausnitzii		NZ_CP030777_1_1251341	T	C
Faecalibacterium prausnitzii		NZ_CP030777_1_1251345	G	A
Faecalibacterium prausnitzii		NZ_CP030777_1_1251347	C	T
Faecalibacterium prausnitzii		NZ_CP030777_1_1251352	C	G
Faecalibacterium prausnitzii		NZ_CP030777_1_1251356	C	T
Faecalibacterium prausnitzii		NZ_CP030777_1_1251361	A	G
Faecalibacterium prausnitzii		NZ_CP030777_1_1251362	C	T
Faecalibacterium prausnitzii		NZ_CP030777_1_1251366	T	G
Faecalibacterium prausnitzii		NZ_CP030777_1_1251371	C	A
Faecalibacterium prausnitzii		NZ_CP030777_1_1251401	G	A
Faecalibacterium prausnitzii		NZ_CP030777_1_1251419	G	A
Faecalibacterium prausnitzii		NZ_CP030777_1_1251428	T	G
Faecalibacterium prausnitzii		NZ_CP030777_1_1251437	C	T
Faecalibacterium prausnitzii		NZ_CP030777_1_1251440	A	T
Faecalibacterium prausnitzii		NZ_CP030777_1_1251442	C	T
Faecalibacterium prausnitzii		NZ_CP030777_1_1251444	T	C
Faecalibacterium prausnitzii		NZ_CP030777_1_1251451	C	G
Faecalibacterium prausnitzii		NZ_CP030777_1_1251459	A	G
Faecalibacterium prausnitzii		NZ_CP030777_1_1251461	C	T
Faecalibacterium prausnitzii		NZ_CP030777_1_1251473	C	A
Faecalibacterium prausnitzii		NZ_CP030777_1_1251503	T	C
Faecalibacterium prausnitzii		NZ_CP030777_1_1251507	C	G
Faecalibacterium prausnitzii		NZ_CP030777_1_1251508	C	T
Faecalibacterium prausnitzii		NZ_CP030777_1_1251522	G	A
Faecalibacterium prausnitzii		NZ_CP030777_1_1251523	A	T
Faecalibacterium prausnitzii		NZ_CP030777_1_1251539	G	A
Faecalibacterium prausnitzii		NZ_CP030777_1_1251549	G	A
Faecalibacterium prausnitzii		NZ_CP030777_1_1251565	G	A
Faecalibacterium prausnitzii		NZ_CP030777_1_1251566	C	T
Faecalibacterium prausnitzii		NZ_CP030777_1_1251585	G	A
Faecalibacterium prausnitzii		NZ_CP030777_1_1251589	T	C
Faecalibacterium prausnitzii		NZ_CP030777_1_1251593	T	C
Faecalibacterium prausnitzii		NZ_CP030777_1_1251600	T	A
Faecalibacterium prausnitzii		NZ_CP030777_1_1251653	C	T
Faecalibacterium prausnitzii	gene-C4Q21_RS10895	NZ_CP030777_1_2263206	G	A	replication protein
Faecalibacterium prausnitzii		NZ_CP030777_1_2263212	C	T
Faecalibacterium prausnitzii		NZ_CP030777_1_2263215	C	T
Faecalibacterium prausnitzii		NZ_CP030777_1_2263230	G	A
Faecalibacterium prausnitzii		NZ_CP030777_1_2263233	C	T
Faecalibacterium prausnitzii		NZ_CP030777_1_2263257	G	A
Faecalibacterium prausnitzii		NZ_CP030777_1_2263261	C	T
Faecalibacterium prausnitzii		NZ_CP030777_1_2263278	C	T
Faecalibacterium prausnitzii		NZ_CP030777_1_2263281	G	A
Faecalibacterium prausnitzii		NZ_CP030777_1_2263290	C	T
Faecalibacterium prausnitzii		NZ_CP030777_1_2263299	C	T
Faecalibacterium prausnitzii		NZ_CP030777_1_2263323	G	T
Faecalibacterium prausnitzii		NZ_CP030777_1_2263335	C	G
Faecalibacterium prausnitzii		NZ_CP030777_1_2263341	A	G
Faecalibacterium prausnitzii		NZ_CP030777_1_2263368	C	T
Faecalibacterium prausnitzii		NZ_CP030777_1_2263374	G	A
Faecalibacterium prausnitzii		NZ_CP030777_1_2263386	G	A
Faecalibacterium prausnitzii		NZ_CP030777_1_2263401	C	T
Faecalibacterium prausnitzii		NZ_CP030777_1_2263410	G	A
Faecalibacterium prausnitzii		NZ_CP030777_1_2263413	G	A
Faecalibacterium prausnitzii		NZ_CP030777_1_2263419	G	A
Faecalibacterium prausnitzii		NZ_CP030777_1_2263428	A	G
Faecalibacterium prausnitzii		NZ_CP030777_1_2263461	G	A
Faecalibacterium prausnitzii		NZ_CP030777_1_2263470	C	T
Faecalibacterium prausnitzii		NZ_CP030777_1_2263473	G	A
Faecalibacterium prausnitzii		NZ_CP030777_1_2263479	C	T
Faecalibacterium prausnitzii		NZ_CP030777_1_2263491	C	T
Faecalibacterium prausnitzii		NZ_CP030777_1_2263497	G	A
Faecalibacterium prausnitzii		NZ_CP030777_1_2263498	C	T
Faecalibacterium prausnitzii		NZ_CP030777_1_2263531	C	A
Faecalibacterium prausnitzii		NZ_CP030777_1_2263533	G	A
Faecalibacterium prausnitzii		NZ_CP030777_1_2263548	A	G
Faecalibacterium prausnitzii		NZ_CP030777_1_2263560	G	A
Faecalibacterium prausnitzii		NZ_CP030777_1_2263572	G	A
Faecalibacterium prausnitzii		NZ_CP030777_1_2263573	C	T
Faecalibacterium prausnitzii		NZ_CP030777_1_2263575	C	A
Faecalibacterium prausnitzii		NZ_CP030777_1_2263619	T	A
Faecalibacterium prausnitzii		NZ_CP030777_1_2263624	A	T
Faecalibacterium prausnitzii		NZ_CP030777_1_2263643	T	A
Faecalibacterium prausnitzii		NZ_CP030777_1_2263649	T	A
Faecalibacterium prausnitzii		NZ_CP030777_1_2263675	G	A
Faecalibacterium prausnitzii		NZ_CP030777_1_2263683	A	G
Faecalibacterium prausnitzii		NZ_CP030777_1_2263690	G	A
Faecalibacterium prausnitzii		NZ_CP030777_1_2263691	C	T
Faecalibacterium prausnitzii		NZ_CP030777_1_2263694	C	T
Faecalibacterium prausnitzii		NZ_CP030777_1_2263698	C	T
Faecalibacterium prausnitzii		NZ_CP030777_1_2263746	C	A
Faecalibacterium prausnitzii		NZ_CP030777_1_2263750	C	T
Faecalibacterium prausnitzii		NZ_CP030777_1_2263752	A	G
Faecalibacterium prausnitzii		NZ_CP030777_1_2263762	T	C
Faecalibacterium prausnitzii		NZ_CP030777_1_2263779	G	A
Faecalibacterium prausnitzii		NZ_CP030777_1_2263818	C	T
Faecalibacterium prausnitzii		NZ_CP030777_1_2263824	A	G
